# Supplementary material for: Phosphorylation of TFCP2L1 by CDK1 is required for stem cell pluripotency and bladder carcinogenesis
Source: EMBO Mol Med. 2019 Nov 11;12(1):e10880. doi: 10.15252/emmm.201910880 (PMC6949511; doi:10.15252/emmm.201910880)
Supplement: Supplementary file 3 — Dataset EV1 [file EMMM-12-e10880-s003.xlsx]

## Sheet: Dataset EV1
GeneID	Symbol	Database ID	DN_Score	TSC	SN_Score	WSN_Score	WDN_Score	Z_score	Ratio
15481	Hspa8	sp|P63017|HSP7C_MOUSE	7.21	52	5.1	5.1	7.21	13.06	1/172
270685	Mthfd1l	sp|Q3V3R1|C1TM_MOUSE	6.86	47	4.85	4.85	6.86	13.05	1/172
81879	Tcfcp2l1	sp|Q3UNW5|TF2L1_MOUSE	6.63	44	4.69	4.69	6.63	13.06	1/172
15516	Hsp90ab1	sp|P11499|HS90B_MOUSE	6.48	42	4.58	4.58	6.48	13.05	1/172
106504	Stk38	sp|Q91VJ4|STK38_MOUSE	6.08	37	4.3	4.3	6.08	13.04	1/172
22154	Tubb5	sp|P99024|TBB5_MOUSE	6.08	37	4.3	4.3	6.08	13.04	1/172
B9EKP5_MOUSE	B9EKP5_MOUSE	tr|B9EKP5|B9EKP5_MOUSE	6	36	4.24	4.24	6	13.06	1/172
15519	Hsp90aa1	sp|P07901|HS90A_MOUSE	5.92	35	4.18	4.18	5.92	13.03	1/172
14248	Flii	sp|Q9JJ28|FLII_MOUSE	5.83	34	4.12	4.12	5.83	13.05	1/172
75705	Eif4b	sp|Q8BGD9|IF4B_MOUSE	5.74	33	4.06	4.06	5.74	13.02	1/172
50875	Tmod3	sp|Q9JHJ0|TMOD3_MOUSE	5.48	30	3.87	3.87	5.48	13.03	1/172
22151	Tubb2a	sp|Q7TMM9|TBB2A_MOUSE	5.48	30	3.87	3.87	5.48	13.03	1/172
22142	Tuba1a	sp|P68369|TBA1A_MOUSE	5.39	29	3.81	3.81	5.39	13.05	1/172
TBB4B_MOUSE	TBB4B_MOUSE	sp|P68372|TBB4B_MOUSE	5.29	28	3.74	3.74	5.29	13.07	1/172
192176	Flna	tr|Q6KAM8|Q6KAM8_MOUSE	5.1	26	3.6	3.6	5.1	13.06	1/172
19043	Ppm1b	tr|Q99NF7|Q99NF7_MOUSE	5.1	26	3.6	3.6	5.1	13.06	1/172
14433	Gapdh	sp|P16858|G3P_MOUSE	5.1	26	3.6	3.6	5.1	13.06	1/172
J3QNR5_MOUSE	J3QNR5_MOUSE	tr|J3QNR5|J3QNR5_MOUSE	5	25	3.53	3.53	5	13.01	1/172
22152	Tubb3	sp|Q9ERD7|TBB3_MOUSE	4.8	23	3.39	3.39	4.8	13.07	1/172
117198	Ivns1abp	sp|Q920Q8|NS1BP_MOUSE	4.58	21	3.24	3.24	4.58	13.05	1/172
22145	Tuba4a	sp|P68368|TBA4A_MOUSE	4.58	21	3.24	3.24	4.58	13.05	1/172
69719	Cad	tr|B2RQC6|B2RQC6_MOUSE	4.47	20	3.16	3.16	4.47	13.08	1/172
433182	Gm5506	sp|P17182|ENOA_MOUSE	4.36	19	3.08	3.08	4.36	13.03	1/172
11947	Atp5b	sp|P56480|ATPB_MOUSE	4.36	19	3.08	3.08	4.36	13.03	1/172
71268	Lrrfip2	sp|Q91WK0-2|LRRF2_MOUSE	4.12	17	2.91	2.91	4.12	13	1/172
14104	Fasn	sp|P19096|FAS_MOUSE	4.12	17	2.91	2.91	4.12	13	1/172
11461	Actb	sp|P60710|ACTB_MOUSE	4.12	17	2.91	2.91	4.12	13	1/172
Q9DC41_MOUSE	Q9DC41_MOUSE	tr|Q9DC41|Q9DC41_MOUSE	4	16	2.83	2.83	4	13.04	1/172
67951	Tubb6	sp|Q922F4|TBB6_MOUSE	4	16	2.83	2.83	4	13.04	1/172
13627	Eef1a1	sp|P10126|EF1A1_MOUSE	4	16	2.83	2.83	4	13.04	1/172
230753	Thrap3	sp|Q569Z6|TR150_MOUSE	3.87	15	2.74	2.74	3.87	13.08	1/172
83397	Akap12	sp|Q9WTQ5-2|AKA12_MOUSE	3.87	15	2.74	2.74	3.87	13.08	1/172
17975	Ncl	sp|P09405|NUCL_MOUSE	3.87	15	2.74	2.74	3.87	13.08	1/172
13669	Eif3a	sp|P23116|EIF3A_MOUSE	3.87	15	2.74	2.74	3.87	13.08	1/172
18746	Pkm2	sp|P52480|KPYM_MOUSE	3.87	15	2.74	2.74	3.87	13.08	1/172
21454	Tcp1	sp|P11983|TCPA_MOUSE	3.87	15	2.74	2.74	3.87	13.08	1/172
11464	Actc1	sp|P68033|ACTC_MOUSE	3.87	15	2.74	2.74	3.87	13.08	1/172
Q9QZ83_MOUSE	Q9QZ83_MOUSE	tr|Q9QZ83|Q9QZ83_MOUSE	3.87	15	2.74	2.74	3.87	13.08	1/172
11946	Atp5a1	sp|Q03265|ATPA_MOUSE	3.87	15	2.74	2.74	3.87	13.08	1/172
21849	Trim28	sp|Q62318|TIF1B_MOUSE	3.74	14	2.65	2.65	3.74	13.01	1/172
15526	Hspa9	sp|P38647|GRP75_MOUSE	3.74	14	2.65	2.65	3.74	13.01	1/172
I6L985_MOUSE	I6L985_MOUSE	tr|I6L985|I6L985_MOUSE	3.61	13	2.55	2.55	3.61	13.05	1/172
Q8C153_MOUSE	Q8C153_MOUSE	tr|Q8C153|Q8C153_MOUSE	3.46	12	2.45	2.45	3.46	13.11	1/172
12462	Cct3	sp|P80318|TCPG_MOUSE	3.46	12	2.45	2.45	3.46	13.11	1/172
12461	Cct2	sp|P80314|TCPB_MOUSE	3.46	12	2.45	2.45	3.46	13.11	1/172
15510	Hspd1	sp|P63038|CH60_MOUSE	3.46	12	2.45	2.45	3.46	13.11	1/172
68988	Prpf31	sp|Q8CCF0-3|PRP31_MOUSE	3.46	12	2.45	2.45	3.46	13.11	1/172
22171	Tyms	sp|P07607|TYSY_MOUSE	3.32	11	2.35	2.35	3.32	13.02	1/172
14886	Gtf2i	sp|Q9ESZ8-2|GTF2I_MOUSE	3.32	11	2.35	2.35	3.32	13.02	1/172
12469	Cct8	sp|P42932|TCPQ_MOUSE	3.32	11	2.35	2.35	3.32	13.02	1/172
67160	Eef1g	sp|Q9D8N0|EF1G_MOUSE	3.32	11	2.35	2.35	3.32	13.02	1/172
13681	Eif4a1	sp|P60843|IF4A1_MOUSE	3.32	11	2.35	2.35	3.32	13.02	1/172
11674	Aldoa	sp|P05064|ALDOA_MOUSE	3.16	10	2.24	2.24	3.16	13.08	1/172
Q3UBU0_MOUSE	Q3UBU0_MOUSE	tr|Q3UBU0|Q3UBU0_MOUSE	3.16	10	2.24	2.24	3.16	13.08	1/172
27050	Rps3	sp|P62908|RS3_MOUSE	3.16	10	2.24	2.24	3.16	13.08	1/172
17216	Mcm2	sp|P97310|MCM2_MOUSE	3.16	10	2.24	2.24	3.16	13.08	1/172
15525	Hspa4	tr|Q3U2G2|Q3U2G2_MOUSE	3.16	10	2.24	2.24	3.16	13.08	1/172
16785	Rpsa	sp|P14206|RSSA_MOUSE	3.16	10	2.24	2.24	3.16	13.08	1/172
12464	Cct4	sp|P80315|TCPD_MOUSE	3.16	10	2.24	2.24	3.16	13.08	1/172
13194	Ddb1	sp|Q3U1J4|DDB1_MOUSE	3	9	2.12	2.12	3	12.97	1/172
17685	Msh2	sp|P43247|MSH2_MOUSE	3	9	2.12	2.12	3	12.97	1/172
27979	Eif3b	sp|Q8JZQ9|EIF3B_MOUSE	3	9	2.12	2.12	3	12.97	1/172
268373	Ppia	sp|P17742|PPIA_MOUSE	2.83	8	2	2	2.83	13.03	1/172
22221	Ubp1	sp|Q811S7|UBIP1_MOUSE	2.83	8	2	2	2.83	13.03	1/172
18477	Prdx1	sp|P35700|PRDX1_MOUSE	2.83	8	2	2	2.83	13.03	1/172
18148	Npm1	sp|Q61937|NPM_MOUSE	2.83	8	2	2	2.83	13.03	1/172
Q3THH8_MOUSE	Q3THH8_MOUSE	tr|Q3THH8|Q3THH8_MOUSE	2.83	8	2	2	2.83	13.03	1/172
12466	Cct6a	sp|P80317|TCPZ_MOUSE	2.83	8	2	2	2.83	13.03	1/172
PRS6A_MOUSE	PRS6A_MOUSE	sp|O88685|PRS6A_MOUSE	2.83	8	2	2	2.83	13.03	1/172
15469	Prmt1	sp|Q9JIF0-2|ANM1_MOUSE	2.83	8	2	2	2.83	13.03	1/172
20091	Rps3a	sp|P97351|RS3A_MOUSE	2.83	8	2	2	2.83	13.03	1/172
13205	Ddx3x	sp|Q62167|DDX3X_MOUSE	2.83	8	2	2	2.83	13.03	1/172
56347	Eif3c	sp|Q8R1B4|EIF3C_MOUSE	2.83	8	2	2	2.83	13.03	1/172
11740	Slc25a5	sp|P51881|ADT2_MOUSE	2.83	8	2	2	2.83	13.03	1/172
50927	Nasp	sp|Q99MD9|NASP_MOUSE	2.83	8	2	2	2.83	13.03	1/172
A2NHM3_MOUSE	A2NHM3_MOUSE	tr|A2NHM3|A2NHM3_MOUSE	2.83	8	2	2	2.83	13.03	1/172
269523	Vcp	sp|Q01853|TERA_MOUSE	2.83	8	2	2	2.83	13.03	1/172
21762	Psmd2	sp|Q8VDM4|PSMD2_MOUSE	2.83	8	2	2	2.83	13.03	1/172
213326	Scyl2	sp|Q8CFE4|SCYL2_MOUSE	2.83	8	2	2	2.83	13.03	1/172
17688	Msh6	sp|P54276|MSH6_MOUSE	2.83	8	2	2	2.83	13.03	1/172
PRS7_MOUSE	PRS7_MOUSE	sp|P46471|PRS7_MOUSE	2.83	8	2	2	2.83	13.03	1/172
236732	Rbm10	sp|Q99KG3-3|RBM10_MOUSE	2.83	8	2	2	2.83	13.03	1/172
59026	Huwe1	tr|Q4JG03|Q4JG03_MOUSE	2.83	8	2	2	2.83	13.03	1/172
69077	Psmd11	sp|Q8BG32|PSD11_MOUSE	2.65	7	1.87	1.87	2.65	13.13	1/172
18538	Pcna	sp|P17918|PCNA_MOUSE	2.65	7	1.87	1.87	2.65	13.13	1/172
107508	Eprs	sp|Q8CGC7|SYEP_MOUSE	2.65	7	1.87	1.87	2.65	13.13	1/172
CLH1_MOUSE	CLH1_MOUSE	sp|Q68FD5|CLH1_MOUSE	2.65	7	1.87	1.87	2.65	13.13	1/172
Q3TWN5_MOUSE	Q3TWN5_MOUSE	tr|Q3TWN5|Q3TWN5_MOUSE	2.65	7	1.87	1.87	2.65	13.13	1/172
51810	Hnrnpu	sp|Q8VEK3|HNRPU_MOUSE	2.65	7	1.87	1.87	2.65	13.13	1/172
15277	Hk2	sp|O08528|HXK2_MOUSE	2.65	7	1.87	1.87	2.65	13.13	1/172
76952	Nt5c2	sp|Q3V1L4|5NTC_MOUSE	2.65	7	1.87	1.87	2.65	13.13	1/172
FLNB_MOUSE	FLNB_MOUSE	sp|Q80X90|FLNB_MOUSE	2.45	6	1.73	1.73	2.45	12.98	1/172
233908	Fus	sp|P56959|FUS_MOUSE	2.45	6	1.73	1.73	2.45	12.98	1/172
232533	Stk38l	sp|Q7TSE6-2|ST38L_MOUSE	2.45	6	1.73	1.73	2.45	12.98	1/172
PUR6_MOUSE	PUR6_MOUSE	sp|Q9DCL9|PUR6_MOUSE	2.45	6	1.73	1.73	2.45	12.98	1/172
22123	Psmd3	sp|P14685|PSMD3_MOUSE	2.45	6	1.73	1.73	2.45	12.98	1/172
20055	Rps16	sp|P14131|RS16_MOUSE	2.45	6	1.73	1.73	2.45	12.98	1/172
11657	Alb	sp|P07724|ALBU_MOUSE	2.45	6	1.73	1.73	2.45	12.98	1/172
50799	Slc25a13	sp|Q9QXX4|CMC2_MOUSE	2.45	6	1.73	1.73	2.45	12.98	1/172
18432	Mybbp1a	sp|Q7TPV4|MBB1A_MOUSE	2.45	6	1.73	1.73	2.45	12.98	1/172
17215	Mcm3	sp|P25206|MCM3_MOUSE	2.45	6	1.73	1.73	2.45	12.98	1/172
17999	Nedd4	sp|P46935|NEDD4_MOUSE	2.45	6	1.73	1.73	2.45	12.98	1/172
58865	Tdh	sp|Q8K3F7|TDH_MOUSE	2.45	6	1.73	1.73	2.45	12.98	1/172
PSD12_MOUSE	PSD12_MOUSE	sp|Q9D8W5|PSD12_MOUSE	2.45	6	1.73	1.73	2.45	12.98	1/172
21873	Tjp2	sp|Q9Z0U1|ZO2_MOUSE	2.45	6	1.73	1.73	2.45	12.98	1/172
COPA_MOUSE	COPA_MOUSE	sp|Q8CIE6|COPA_MOUSE	2.45	6	1.73	1.73	2.45	12.98	1/172
PABP1_MOUSE	PABP1_MOUSE	sp|P29341|PABP1_MOUSE	2.45	6	1.73	1.73	2.45	12.98	1/172
381591	L1td1	sp|Q587J6|LITD1_MOUSE	2.45	6	1.73	1.73	2.45	12.98	1/172
70572	Ipo5	sp|Q8BKC5|IPO5_MOUSE	2.45	6	1.73	1.73	2.45	12.98	1/172
11928	Atp1a1	sp|Q8VDN2|AT1A1_MOUSE	2.45	6	1.73	1.73	2.45	12.98	1/172
12465	Cct5	sp|P80316|TCPE_MOUSE	2.45	6	1.73	1.73	2.45	12.98	1/172
20084	Rps18	sp|P62270|RS18_MOUSE	2.45	6	1.73	1.73	2.45	12.98	1/172
21881	Tkt	sp|P40142|TKT_MOUSE	2.45	6	1.73	1.73	2.45	12.98	1/172
17218	Mcm5	sp|P49718|MCM5_MOUSE	2.45	6	1.73	1.73	2.45	12.98	1/172
66656	Eef1d	sp|P57776-3|EF1D_MOUSE	2.45	6	1.73	1.73	2.45	12.98	1/172
22333	Vdac1	sp|Q60932-2|VDAC1_MOUSE	2.45	6	1.73	1.73	2.45	12.98	1/172
22042	Tfrc	sp|Q62351|TFR1_MOUSE	2.45	6	1.73	1.73	2.45	12.98	1/172
ANFY1_MOUSE	ANFY1_MOUSE	sp|Q810B6|ANFY1_MOUSE	2.45	6	1.73	1.73	2.45	12.98	1/172
A6H605_MOUSE	A6H605_MOUSE	tr|A6H605|A6H605_MOUSE	2.45	6	1.73	1.73	2.45	12.98	1/172
56449	Csda	sp|Q9JKB3-2|DBPA_MOUSE	2.24	5	1.58	1.58	2.24	13.08	1/172
22608	Ybx1	sp|P62960|YBOX1_MOUSE	2.24	5	1.58	1.58	2.24	13.08	1/172
18673	Phb	sp|P67778|PHB_MOUSE	2.24	5	1.58	1.58	2.24	13.08	1/172
71902	Cand1	sp|Q6ZQ38|CAND1_MOUSE	2.24	5	1.58	1.58	2.24	13.08	1/172
F8WI22_MOUSE	F8WI22_MOUSE	tr|F8WI22|F8WI22_MOUSE	2.24	5	1.58	1.58	2.24	13.08	1/172
101943	Sf3b3	sp|Q921M3|SF3B3_MOUSE	2.24	5	1.58	1.58	2.24	13.08	1/172
Q5FWB6_MOUSE	Q5FWB6_MOUSE	tr|Q5FWB6|Q5FWB6_MOUSE	2.24	5	1.58	1.58	2.24	13.08	1/172
18655	Pgk1	sp|P09411|PGK1_MOUSE	2.24	5	1.58	1.58	2.24	13.08	1/172
22321	Vars	sp|Q9Z1Q9|SYVC_MOUSE	2.24	5	1.58	1.58	2.24	13.08	1/172
Q3TIV3_MOUSE	Q3TIV3_MOUSE	tr|Q3TIV3|Q3TIV3_MOUSE	2.24	5	1.58	1.58	2.24	13.08	1/172
13207	Ddx5	sp|Q61656|DDX5_MOUSE	2.24	5	1.58	1.58	2.24	13.08	1/172
19179	Psmc1	sp|P62192|PRS4_MOUSE	2.24	5	1.58	1.58	2.24	13.08	1/172
234734	Aars	sp|Q8BGQ7|SYAC_MOUSE	2.24	5	1.58	1.58	2.24	13.08	1/172
EIF3F_MOUSE	EIF3F_MOUSE	sp|Q9DCH4|EIF3F_MOUSE	2.24	5	1.58	1.58	2.24	13.08	1/172
15482	Hspa1l	sp|P16627|HS71L_MOUSE	2.24	5	1.58	1.58	2.24	13.08	1/172
27041	G3bp1	sp|P97855|G3BP1_MOUSE	2.24	5	1.58	1.58	2.24	13.08	1/172
11739	Slc25a4	sp|P48962|ADT1_MOUSE	2.24	5	1.58	1.58	2.24	13.08	1/172
20174	Ruvbl2	sp|Q9WTM5|RUVB2_MOUSE	2.24	5	1.58	1.58	2.24	13.08	1/172
15384	Hnrnpab	sp|Q99020|ROAA_MOUSE	2.24	5	1.58	1.58	2.24	13.08	1/172
18643	Pfn1	sp|P62962|PROF1_MOUSE	2.24	5	1.58	1.58	2.24	13.08	1/172
21917	Tmpo	sp|Q61033|LAP2A_MOUSE	2.24	5	1.58	1.58	2.24	13.08	1/172
LAP2B_MOUSE	LAP2B_MOUSE	sp|Q61029-3|LAP2B_MOUSE	2.24	5	1.58	1.58	2.24	13.08	1/172
12631	Cfl1	sp|P18760|COF1_MOUSE	2.24	5	1.58	1.58	2.24	13.08	1/172
68275	Rpa1	sp|Q8VEE4|RFA1_MOUSE	2.24	5	1.58	1.58	2.24	13.08	1/172
17886	Myh9	sp|Q8VDD5|MYH9_MOUSE	2.24	5	1.58	1.58	2.24	13.08	1/172
77579	Myh10	sp|Q61879|MYH10_MOUSE	2.24	5	1.58	1.58	2.24	13.08	1/172
13666	Eif2ak3	sp|Q9Z2B5|E2AK3_MOUSE	2.24	5	1.58	1.58	2.24	13.08	1/172
17217	Mcm4	sp|P49717|MCM4_MOUSE	2.24	5	1.58	1.58	2.24	13.08	1/172
16400	Itga3	sp|Q62470-2|ITA3_MOUSE	2.24	5	1.58	1.58	2.24	13.08	1/172
267019	Rps15a	sp|P62245|RS15A_MOUSE	2.24	5	1.58	1.58	2.24	13.08	1/172
98758	Hnrnpf	sp|Q9Z2X1-2|HNRPF_MOUSE	2.24	5	1.58	1.58	2.24	13.08	1/172
15387	Hnrnpk	sp|P61979-2|HNRPK_MOUSE	2.24	5	1.58	1.58	2.24	13.08	1/172
76846	Rps9	sp|Q6ZWN5|RS9_MOUSE	2.24	5	1.58	1.58	2.24	13.08	1/172
140486	Igf2bp1	sp|O88477|IF2B1_MOUSE	2.24	5	1.58	1.58	2.24	13.08	1/172
27176	Rpl7a	sp|P12970|RL7A_MOUSE	2.24	5	1.58	1.58	2.24	13.08	1/172
21346	Tagln2	sp|Q9WVA4|TAGL2_MOUSE	2.24	5	1.58	1.58	2.24	13.08	1/172
23918	Impdh2	sp|P24547|IMDH2_MOUSE	2.24	5	1.58	1.58	2.24	13.08	1/172
22201	Uba1	sp|Q02053|UBA1_MOUSE	2.24	5	1.58	1.58	2.24	13.08	1/172
55944	Eif3d	sp|O70194|EIF3D_MOUSE	2.24	5	1.58	1.58	2.24	13.08	1/172
16898	Rps2	sp|P25444|RS2_MOUSE	2	4	1.41	1.41	2	13.27	1/172
G5E8E1_MOUSE	G5E8E1_MOUSE	tr|G5E8E1|G5E8E1_MOUSE	2	4	1.41	1.41	2	13.27	1/172
56403	Syncrip	sp|Q7TMK9-2|HNRPQ_MOUSE	2	4	1.41	1.41	2	13.27	1/172
26444	Psma7	sp|Q9Z2U0|PSA7_MOUSE	2	4	1.41	1.41	2	13.27	1/172
67089	Psmc6	sp|P62334|PRS10_MOUSE	2	4	1.41	1.41	2	13.27	1/172
11938	Atp2a2	sp|O55143-2|AT2A2_MOUSE	2	4	1.41	1.41	2	13.27	1/172
67891	Rpl4	sp|Q9D8E6|RL4_MOUSE	2	4	1.41	1.41	2	13.27	1/172
19988	Rpl6	sp|P47911|RL6_MOUSE	2	4	1.41	1.41	2	13.27	1/172
22631	Ywhaz	sp|P63101|1433Z_MOUSE	2	4	1.41	1.41	2	13.27	1/172
22630	Ywhaq	sp|P68254-2|1433T_MOUSE	2	4	1.41	1.41	2	13.27	1/172
15507	Hspb1	sp|P14602-2|HSPB1_MOUSE	2	4	1.41	1.41	2	13.27	1/172
108156	Mthfd1	sp|Q922D8|C1TC_MOUSE	2	4	1.41	1.41	2	13.27	1/172
17219	Mcm6	sp|P97311|MCM6_MOUSE	2	4	1.41	1.41	2	13.27	1/172
14694	Gnb2l1	sp|P68040|GBLP_MOUSE	2	4	1.41	1.41	2	13.27	1/172
20085	Rps19	sp|Q9CZX8|RS19_MOUSE	2	4	1.41	1.41	2	13.27	1/172
19989	Rpl7	sp|P14148|RL7_MOUSE	2	4	1.41	1.41	2	13.27	1/172
19185	Psmd4	sp|O35226-2|PSMD4_MOUSE	2	4	1.41	1.41	2	13.27	1/172
11949	Atp5c1	sp|Q91VR2|ATPG_MOUSE	2	4	1.41	1.41	2	13.27	1/172
26926	Aifm1	sp|Q9Z0X1|AIFM1_MOUSE	2	4	1.41	1.41	2	13.27	1/172
14751	Gpi1	sp|P06745|G6PI_MOUSE	2	4	1.41	1.41	2	13.27	1/172
RL10A_MOUSE	RL10A_MOUSE	sp|P53026|RL10A_MOUSE	2	4	1.41	1.41	2	13.27	1/172
DYHC1_MOUSE	DYHC1_MOUSE	sp|Q9JHU4|DYHC1_MOUSE	2	4	1.41	1.41	2	13.27	1/172
66988	Lap3	sp|Q9CPY7-2|AMPL_MOUSE	2	4	1.41	1.41	2	13.27	1/172
19184	Psmc5	sp|P62196|PRS8_MOUSE	2	4	1.41	1.41	2	13.27	1/172
60595	Actn4	sp|P57780|ACTN4_MOUSE	2	4	1.41	1.41	2	13.27	1/172
23983	Pcbp1	sp|P60335|PCBP1_MOUSE	2	4	1.41	1.41	2	13.27	1/172
229279	Hnrnpa3	sp|Q8BG05-2|ROA3_MOUSE	2	4	1.41	1.41	2	13.27	1/172
11991	Hnrnpd	sp|Q60668-2|HNRPD_MOUSE	2	4	1.41	1.41	2	13.27	1/172
223691	Eif3l	sp|Q8QZY1|EIF3L_MOUSE	2	4	1.41	1.41	2	13.27	1/172
53379	Hnrnpa2b1	sp|O88569-2|ROA2_MOUSE	2	4	1.41	1.41	2	13.27	1/172
11669	Aldh2	sp|P47738|ALDH2_MOUSE	2	4	1.41	1.41	2	13.27	1/172
233870	Tufm	sp|Q8BFR5|EFTU_MOUSE	2	4	1.41	1.41	2	13.27	1/172
20116	Rps8	sp|P62242|RS8_MOUSE	2	4	1.41	1.41	2	13.27	1/172
18813	Pa2g4	sp|P50580|PA2G4_MOUSE	2	4	1.41	1.41	2	13.27	1/172
20005	Rpl9	sp|P51410|RL9_MOUSE	2	4	1.41	1.41	2	13.27	1/172
19173	Psmb5	sp|O55234|PSB5_MOUSE	2	4	1.41	1.41	2	13.27	1/172
224727	Bag6	sp|Q9Z1R2|BAG6_MOUSE	2	4	1.41	1.41	2	13.27	1/172
20102	Rps4x	sp|P62702|RS4X_MOUSE	2	4	1.41	1.41	2	13.27	1/172
21422	Tcfcp2	sp|Q9ERA0-2|TFCP2_MOUSE	1.73	3	1.22	1.22	1.73	12.96	1/172
14228	Fkbp4	sp|P30416|FKBP4_MOUSE	1.73	3	1.22	1.22	1.73	12.96	1/172
67115	Rpl14	sp|Q9CR57|RL14_MOUSE	1.73	3	1.22	1.22	1.73	12.96	1/172
67097	Rps10	sp|P63325|RS10_MOUSE	1.73	3	1.22	1.22	1.73	12.96	1/172
15505	Hsph1	sp|Q61699-2|HS105_MOUSE	1.73	3	1.22	1.22	1.73	12.96	1/172
233726	Ipo7	sp|Q9EPL8|IPO7_MOUSE	1.73	3	1.22	1.22	1.73	12.96	1/172
107747	Aldh1l1	sp|Q8R0Y6|AL1L1_MOUSE	1.73	3	1.22	1.22	1.73	12.96	1/172
19934	Rpl22	sp|P67984|RL22_MOUSE	1.73	3	1.22	1.22	1.73	12.96	1/172
110208	Pgd	sp|Q9DCD0|6PGD_MOUSE	1.73	3	1.22	1.22	1.73	12.96	1/172
SF3B1_MOUSE	SF3B1_MOUSE	sp|Q99NB9|SF3B1_MOUSE	1.73	3	1.22	1.22	1.73	12.96	1/172
56421	Pfkp	sp|Q9WUA3-2|K6PP_MOUSE	1.73	3	1.22	1.22	1.73	12.96	1/172
20115	Rps7	sp|P62082|RS7_MOUSE	1.73	3	1.22	1.22	1.73	12.96	1/172
26443	Psma6	sp|Q9QUM9|PSA6_MOUSE	1.73	3	1.22	1.22	1.73	12.96	1/172
269378	Ahcy	sp|P50247|SAHH_MOUSE	1.73	3	1.22	1.22	1.73	12.96	1/172
226982	Eif5b	sp|Q05D44|IF2P_MOUSE	1.73	3	1.22	1.22	1.73	12.96	1/172
18674	Slc25a3	sp|Q8VEM8|MPCP_MOUSE	1.73	3	1.22	1.22	1.73	12.96	1/172
68135	Eif3h	sp|Q91WK2|EIF3H_MOUSE	1.73	3	1.22	1.22	1.73	12.96	1/172
192170	Eif4a3	sp|Q91VC3|IF4A3_MOUSE	1.73	3	1.22	1.22	1.73	12.96	1/172
67003	Uqcrc2	sp|Q9DB77|QCR2_MOUSE	1.73	3	1.22	1.22	1.73	12.96	1/172
22628	Ywhag	sp|P61982|1433G_MOUSE	1.73	3	1.22	1.22	1.73	12.96	1/172
22627	Ywhae	sp|P62259|1433E_MOUSE	1.73	3	1.22	1.22	1.73	12.96	1/172
22629	Ywhah	sp|P68510|1433F_MOUSE	1.73	3	1.22	1.22	1.73	12.96	1/172
107932	Chd4	sp|Q6PDQ2|CHD4_MOUSE	1.73	3	1.22	1.22	1.73	12.96	1/172
20655	Sod1	sp|P08228|SODC_MOUSE	1.73	3	1.22	1.22	1.73	12.96	1/172
66481	Rps21	sp|Q9CQR2|RS21_MOUSE	1.73	3	1.22	1.22	1.73	12.96	1/172
54709	Eif3i	sp|Q9QZD9|EIF3I_MOUSE	1.73	3	1.22	1.22	1.73	12.96	1/172
20867	Stip1	sp|Q60864|STIP1_MOUSE	1.73	3	1.22	1.22	1.73	12.96	1/172
12539	Cdc37	sp|Q61081|CDC37_MOUSE	1.73	3	1.22	1.22	1.73	12.96	1/172
208643	Eif4g1	sp|Q6NZJ6|IF4G1_MOUSE	1.73	3	1.22	1.22	1.73	12.96	1/172
103573	Xpo1	sp|Q6P5F9|XPO1_MOUSE	1.73	3	1.22	1.22	1.73	12.96	1/172
671392	Gm9531	sp|Q9EQU5|SET_MOUSE	1.73	3	1.22	1.22	1.73	12.96	1/172
17449	Mdh1	sp|P14152|MDHC_MOUSE	1.73	3	1.22	1.22	1.73	12.96	1/172
22187	Ubb	sp|P0CG49|UBB_MOUSE	1.73	3	1.22	1.22	1.73	12.96	1/172
76936	Hnrnpm	sp|Q9D0E1-2|HNRPM_MOUSE	1.73	3	1.22	1.22	1.73	12.96	1/172
66480	Rpl15	sp|Q9CZM2|RL15_MOUSE	1.73	3	1.22	1.22	1.73	12.96	1/172
53605	Nap1l1	sp|P28656|NP1L1_MOUSE	1.73	3	1.22	1.22	1.73	12.96	1/172
16828	Ldha	sp|P06151|LDHA_MOUSE	1.73	3	1.22	1.22	1.73	12.96	1/172
16647	Kpna2	sp|P52293|IMA2_MOUSE	1.73	3	1.22	1.22	1.73	12.96	1/172
68278	Ddx39	sp|Q8VDW0|DX39A_MOUSE	1.73	3	1.22	1.22	1.73	12.96	1/172
ICLN_MOUSE	ICLN_MOUSE	sp|Q61189|ICLN_MOUSE	1.73	3	1.22	1.22	1.73	12.96	1/172
17254	Slc3a2	sp|P10852|4F2_MOUSE	1.73	3	1.22	1.22	1.73	12.96	1/172
109711	Actn1	sp|Q7TPR4|ACTN1_MOUSE	1.73	3	1.22	1.22	1.73	12.96	1/172
67959	Puf60	sp|Q3UEB3-2|PUF60_MOUSE	1.73	3	1.22	1.22	1.73	12.96	1/172
RL21_MOUSE	RL21_MOUSE	sp|O09167|RL21_MOUSE	1.73	3	1.22	1.22	1.73	12.96	1/172
22284	Usp9x	sp|P70398|USP9X_MOUSE	1.73	3	1.22	1.22	1.73	12.96	1/172
269261	Rpl12	sp|P35979|RL12_MOUSE	1.73	3	1.22	1.22	1.73	12.96	1/172
20068	Rps17	sp|P63276|RS17_MOUSE	1.73	3	1.22	1.22	1.73	12.96	1/172
18521	Pcbp2	sp|Q61990-2|PCBP2_MOUSE	1.73	3	1.22	1.22	1.73	12.96	1/172
17938	Naca	sp|P70670|NACAM_MOUSE	1.73	3	1.22	1.22	1.73	12.96	1/172
67671	Rpl38	sp|Q9JJI8|RL38_MOUSE	1.73	3	1.22	1.22	1.73	12.96	1/172
15382	Hnrnpa1	sp|P49312|ROA1_MOUSE	1.73	3	1.22	1.22	1.73	12.96	1/172
51886	Fubp1	sp|Q91WJ8-2|FUBP1_MOUSE	1.73	3	1.22	1.22	1.73	12.96	1/172
67186	Rplp2	sp|P99027|RLA2_MOUSE	1.73	3	1.22	1.22	1.73	12.96	1/172
56445	Dnaja2	sp|Q9QYJ0|DNJA2_MOUSE	1.73	3	1.22	1.22	1.73	12.96	1/172
19899	Rpl18	sp|P35980|RL18_MOUSE	1.73	3	1.22	1.22	1.73	12.96	1/172
21872	Tjp1	sp|P39447|ZO1_MOUSE	1.73	3	1.22	1.22	1.73	12.96	1/172
14479	Usp15	sp|Q8R5H1|UBP15_MOUSE	1.73	3	1.22	1.22	1.73	12.96	1/172
192159	Prpf8	sp|Q99PV0|PRP8_MOUSE	1.73	3	1.22	1.22	1.73	12.96	1/172
104458	Rars	sp|Q9D0I9|SYRC_MOUSE	1.73	3	1.22	1.22	1.73	12.96	1/172
19921	Rpl19	sp|P84099|RL19_MOUSE	1.73	3	1.22	1.22	1.73	12.96	1/172
11842	Arf3	sp|P61205|ARF3_MOUSE	1.73	3	1.22	1.22	1.73	12.96	1/172
RBBP4_MOUSE	RBBP4_MOUSE	sp|Q60972|RBBP4_MOUSE	1.73	3	1.22	1.22	1.73	12.96	1/172
23997	Psmd13	sp|Q9WVJ2|PSD13_MOUSE	1.73	3	1.22	1.22	1.73	12.96	1/172
14661	Glud1	sp|P26443|DHE3_MOUSE	1.73	3	1.22	1.22	1.73	12.96	1/172
17463	Psmd7	sp|P26516|PSD7_MOUSE	1.73	3	1.22	1.22	1.73	12.96	1/172
276770	Eif5a	sp|P63242|IF5A1_MOUSE	1.73	3	1.22	1.22	1.73	12.96	1/172
18648	Pgam1	sp|Q9DBJ1|PGAM1_MOUSE	1.73	3	1.22	1.22	1.73	12.96	1/172
RL3_MOUSE	RL3_MOUSE	sp|P27659|RL3_MOUSE	1.73	3	1.22	1.22	1.73	12.96	1/172
230233	Ikbkap	sp|Q7TT37|ELP1_MOUSE	1.73	3	1.22	1.22	1.73	12.96	1/172
14057	Sfxn1	sp|Q99JR1|SFXN1_MOUSE	1.73	3	1.22	1.22	1.73	12.96	1/172
18453	P4hb	sp|P09103|PDIA1_MOUSE	1.73	3	1.22	1.22	1.73	12.96	1/172
677113	LOC677113	sp|P62849-2|RS24_MOUSE	1.73	3	1.22	1.22	1.73	12.96	1/172
B2RWW6_MOUSE	B2RWW6_MOUSE	tr|B2RWW6|B2RWW6_MOUSE	1.73	3	1.22	1.22	1.73	12.96	1/172
70223	Nars	sp|Q8BP47|SYNC_MOUSE	1.73	3	1.22	1.22	1.73	12.96	1/172
17220	Mcm7	sp|Q61881|MCM7_MOUSE	1.73	3	1.22	1.22	1.73	12.96	1/172
53872	Caprin1	sp|Q60865|CAPR1_MOUSE	1.73	3	1.22	1.22	1.73	12.96	1/172
15528	Hspe1	sp|Q64433|CH10_MOUSE	1.73	3	1.22	1.22	1.73	12.96	1/172
16549	Khsrp	sp|Q3U0V1|FUBP2_MOUSE	1.73	3	1.22	1.22	1.73	12.96	1/172
13211	Dhx9	sp|O70133-2|DHX9_MOUSE	1.73	3	1.22	1.22	1.73	12.96	1/172
20103	Rps5	sp|P97461|RS5_MOUSE	1.73	3	1.22	1.22	1.73	12.96	1/172
71514	Sfpq	sp|Q8VIJ6|SFPQ_MOUSE	1.73	3	1.22	1.22	1.73	12.96	1/172
75956	Srrm2	sp|Q8BTI8-2|SRRM2_MOUSE	1.73	3	1.22	1.22	1.73	12.96	1/172
13877	Erh	sp|P84089|ERH_MOUSE	1.73	3	1.22	1.22	1.73	12.96	1/172
665433	Hist1h2ao	sp|P22752|H2A1_MOUSE	1.73	3	1.22	1.22	1.73	12.96	1/172
59029	Psmd14	sp|O35593|PSDE_MOUSE	1.73	3	1.22	1.22	1.73	12.96	1/172
50797	Copb2	sp|O55029|COPB2_MOUSE	1.41	2	1	1	1.41	13.27	1/172
70361	Lman1	sp|Q9D0F3|LMAN1_MOUSE	1.41	2	1	1	1.41	13.27	1/172
114741	Supt16h	sp|Q920B9|SP16H_MOUSE	1.41	2	1	1	1.41	13.27	1/172
24015	Abce1	sp|P61222|ABCE1_MOUSE	1.41	2	1	1	1.41	13.27	1/172
66978	Luc7l	sp|Q9CYI4|LUC7L_MOUSE	1.41	2	1	1	1.41	13.27	1/172
20624	Eftud2	sp|O08810|U5S1_MOUSE	1.41	2	1	1	1.41	13.27	1/172
19170	Psmb1	sp|O09061|PSB1_MOUSE	1.41	2	1	1	1.41	13.27	1/172
71994	Cnn3	sp|Q9DAW9|CNN3_MOUSE	1.41	2	1	1	1.41	13.27	1/172
70356	St13	sp|Q99L47|F10A1_MOUSE	1.41	2	1	1	1.41	13.27	1/172
26891	Cops4	sp|O88544|CSN4_MOUSE	1.41	2	1	1	1.41	13.27	1/172
67420	Far1	sp|Q922J9-4|FACR1_MOUSE	1.41	2	1	1	1.41	13.27	1/172
14208	Ppm1g	sp|Q61074|PPM1G_MOUSE	1.41	2	1	1	1.41	13.27	1/172
12467	Cct6b	sp|Q61390|TCPW_MOUSE	1.41	2	1	1	1.41	13.27	1/172
110750	Cse1l	sp|Q9ERK4|XPO2_MOUSE	1.41	2	1	1	1.41	13.27	1/172
319187	Hist1h2bn	sp|P10853|H2B1F_MOUSE	1.41	2	1	1	1.41	13.27	1/172
20135	Rrm2	sp|P11157|RIR2_MOUSE	1.41	2	1	1	1.41	13.27	1/172
54401	Ywhab	sp|Q9CQV8-2|1433B_MOUSE	1.41	2	1	1	1.41	13.27	1/172
320557	Fam169a	sp|Q5XG69|F169A_MOUSE	1.41	2	1	1	1.41	13.27	1/172
67204	Eif2s2	sp|Q99L45|IF2B_MOUSE	1.41	2	1	1	1.41	13.27	1/172
Q62289_MOUSE	Q62289_MOUSE	tr|Q62289|Q62289_MOUSE	1.41	2	1	1	1.41	13.27	1/172
667739	Gm13654	sp|P62754|RS6_MOUSE	1.41	2	1	1	1.41	13.27	1/172
14569	Gdi2	sp|Q61598-2|GDIB_MOUSE	1.41	2	1	1	1.41	13.27	1/172
57294	Rps27	sp|Q6ZWU9|RS27_MOUSE	1.41	2	1	1	1.41	13.27	1/172
14827	Pdia3	sp|P27773|PDIA3_MOUSE	1.41	2	1	1	1.41	13.27	1/172
56463	Snd1	sp|Q78PY7|SND1_MOUSE	1.41	2	1	1	1.41	13.27	1/172
13726	Emd	sp|O08579|EMD_MOUSE	1.41	2	1	1	1.41	13.27	1/172
70099	Smc4	sp|Q8CG47|SMC4_MOUSE	1.41	2	1	1	1.41	13.27	1/172
70247	Psmd1	sp|Q3TXS7|PSMD1_MOUSE	1.41	2	1	1	1.41	13.27	1/172
23837	Cfdp1	sp|O88271|CFDP1_MOUSE	1.41	2	1	1	1.41	13.27	1/172
67763	Prpsap1	sp|Q9D0M1|KPRA_MOUSE	1.41	2	1	1	1.41	13.27	1/172
212627	Prpsap2	sp|Q8R574|KPRB_MOUSE	1.41	2	1	1	1.41	13.27	1/172
11566	Adss	sp|P46664|PURA2_MOUSE	1.41	2	1	1	1.41	13.27	1/172
PBDC1_MOUSE	PBDC1_MOUSE	sp|Q9D0B6|PBDC1_MOUSE	1.41	2	1	1	1.41	13.27	1/172
50876	Tmod2	sp|Q9JKK7-3|TMOD2_MOUSE	1.41	2	1	1	1.41	13.27	1/172
110954	Rpl10	sp|Q6ZWV3|RL10_MOUSE	1.41	2	1	1	1.41	13.27	1/172
19175	Psmb6	sp|Q60692|PSB6_MOUSE	1.41	2	1	1	1.41	13.27	1/172
16796	Lasp1	sp|Q61792|LASP1_MOUSE	1.41	2	1	1	1.41	13.27	1/172
226414	Dars	sp|Q922B2|SYDC_MOUSE	1.41	2	1	1	1.41	13.27	1/172
74383	Ubap2l	sp|Q80X50-2|UBP2L_MOUSE	1.41	2	1	1	1.41	13.27	1/172
56348	Hsd17b12	sp|O70503|DHB12_MOUSE	1.41	2	1	1	1.41	13.27	1/172
53610	Nono	sp|Q99K48|NONO_MOUSE	1.41	2	1	1	1.41	13.27	1/172
53817	Ddx39b	sp|Q9Z1N5|DX39B_MOUSE	1.41	2	1	1	1.41	13.27	1/172
68052	Rps13	sp|P62301|RS13_MOUSE	1.41	2	1	1	1.41	13.27	1/172
RL17_MOUSE	RL17_MOUSE	sp|Q9CPR4|RL17_MOUSE	1.41	2	1	1	1.41	13.27	1/172
56505	Ruvbl1	sp|P60122|RUVB1_MOUSE	1.41	2	1	1	1.41	13.27	1/172
12858	Cox5a	sp|P12787|COX5A_MOUSE	1.41	2	1	1	1.41	13.27	1/172
67938	Myl12b	sp|Q3THE2|ML12B_MOUSE	1.41	2	1	1	1.41	13.27	1/172
20527	Slc2a3	sp|P32037|GTR3_MOUSE	1.41	2	1	1	1.41	13.27	1/172
11898	Ass1	sp|P16460|ASSY_MOUSE	1.41	2	1	1	1.41	13.27	1/172
20729	Spin1	sp|Q61142-2|SPIN1_MOUSE	1.41	2	1	1	1.41	13.27	1/172
D3Z4H7_MOUSE	D3Z4H7_MOUSE	tr|D3Z4H7|D3Z4H7_MOUSE	1.41	2	1	1	1.41	13.27	1/172
66713	Actr2	sp|P61161|ARP2_MOUSE	1.41	2	1	1	1.41	13.27	1/172
59013	Hnrnph1	sp|O35737|HNRH1_MOUSE	1.41	2	1	1	1.41	13.27	1/172
12385	Ctnna1	sp|P26231|CTNA1_MOUSE	1.41	2	1	1	1.41	13.27	1/172
RFA2_MOUSE	RFA2_MOUSE	sp|Q62193|RFA2_MOUSE	1.41	2	1	1	1.41	13.27	1/172
268449	Rpl23a	sp|P62751|RL23A_MOUSE	1.41	2	1	1	1.41	13.27	1/172
216197	Ckap4	sp|Q8BMK4|CKAP4_MOUSE	1.41	2	1	1	1.41	13.27	1/172
97165	Hmgb2	sp|P30681|HMGB2_MOUSE	1.41	2	1	1	1.41	13.27	1/172
236539	Phgdh	sp|Q61753|SERA_MOUSE	1.41	2	1	1	1.41	13.27	1/172
70465	Wdr77	sp|Q99J09|MEP50_MOUSE	1.41	2	1	1	1.41	13.27	1/172
213827	Arcn1	sp|Q5XJY5|COPD_MOUSE	1.41	2	1	1	1.41	13.27	1/172
75617	Rps25	sp|P62852|RS25_MOUSE	1.41	2	1	1	1.41	13.27	1/172
26441	Psma4	sp|Q9R1P0|PSA4_MOUSE	1.41	2	1	1	1.41	13.27	1/172
B2RQA7_MOUSE	B2RQA7_MOUSE	tr|B2RQA7|B2RQA7_MOUSE	1.41	2	1	1	1.41	13.27	1/172
75991	Slain2	sp|Q8CI08-2|SLAI2_MOUSE	1.41	2	1	1	1.41	13.27	1/172
353172	Gars	sp|Q9CZD3|SYG_MOUSE	1.41	2	1	1	1.41	13.27	1/172
53356	Eif3g	sp|Q9Z1D1|EIF3G_MOUSE	1.41	2	1	1	1.41	13.27	1/172
21402	Skp1a	sp|Q9WTX5|SKP1_MOUSE	1.41	2	1	1	1.41	13.27	1/172
16906	Lmnb1	sp|P14733|LMNB1_MOUSE	1.41	2	1	1	1.41	13.27	1/172
68298	Ncapd2	sp|Q8K2Z4-2|CND1_MOUSE	1.41	2	1	1	1.41	13.27	1/172
70790	Ubr5	sp|Q80TP3|UBR5_MOUSE	1.41	2	1	1	1.41	13.27	1/172
28080	Atp5o	sp|Q9DB20|ATPO_MOUSE	1.41	2	1	1	1.41	13.27	1/172
C1QBP_MOUSE	C1QBP_MOUSE	sp|O35658|C1QBP_MOUSE	1.41	2	1	1	1.41	13.27	1/172
54138	Atxn10	sp|P28658|ATX10_MOUSE	1.41	2	1	1	1.41	13.27	1/172
16341	Eif3e	sp|P60229|EIF3E_MOUSE	1.41	2	1	1	1.41	13.27	1/172
18950	Pnp	sp|P23492|PNPH_MOUSE	1.41	2	1	1	1.41	13.27	1/172
RD23B_MOUSE	RD23B_MOUSE	sp|P54728|RD23B_MOUSE	1.41	2	1	1	1.41	13.27	1/172
Q66JR8_MOUSE	Q66JR8_MOUSE	tr|Q66JR8|Q66JR8_MOUSE	1.41	2	1	1	1.41	13.27	1/172
14086	Fscn1	sp|Q61553|FSCN1_MOUSE	1.41	2	1	1	1.41	13.27	1/172
E9PZB3_MOUSE	E9PZB3_MOUSE	tr|E9PZB3|E9PZB3_MOUSE	1.41	2	1	1	1.41	13.27	1/172
67025	Rpl11	sp|Q9CXW4|RL11_MOUSE	1.41	2	1	1	1.41	13.27	1/172
67427	Rps20	sp|P60867|RS20_MOUSE	1.41	2	1	1	1.41	13.27	1/172
66413	Psmd6	sp|Q99JI4|PSMD6_MOUSE	1.41	2	1	1	1.41	13.27	1/172
21672	Prdx2	sp|Q61171|PRDX2_MOUSE	1.41	2	1	1	1.41	13.27	1/172
28114	Nsun2	sp|Q1HFZ0|NSUN2_MOUSE	1.41	2	1	1	1.41	13.27	1/172
66870	Serbp1	sp|Q9CY58-2|PAIRB_MOUSE	1.41	2	1	1	1.41	13.27	1/172
225363	Etf1	sp|Q8BWY3|ERF1_MOUSE	1.41	2	1	1	1.41	13.27	1/172
232087	Mat2a	sp|Q3THS6|METK2_MOUSE	1.41	2	1	1	1.41	13.27	1/172
11677	Akr1b3	sp|P45376|ALDR_MOUSE	1.41	2	1	1	1.41	13.27	1/172
55949	Eef1b2	sp|O70251|EF1B_MOUSE	1.41	2	1	1	1.41	13.27	1/172
66998	Psmd5	sp|Q8BJY1|PSMD5_MOUSE	1.41	2	1	1	1.41	13.27	1/172
20901	Strap	sp|Q9Z1Z2|STRAP_MOUSE	1.41	2	1	1	1.41	13.27	1/172
68263	Pdhb	sp|Q9D051|ODPB_MOUSE	1.41	2	1	1	1.41	13.27	1/172
18999	Pou5f1	sp|P20263|PO5F1_MOUSE	1.41	2	1	1	1.41	13.27	1/172
14450	Gart	sp|Q64737|PUR2_MOUSE	1.41	2	1	1	1.41	13.27	1/172
12550	Cdh1	sp|P09803|CADH1_MOUSE	1.41	2	1	1	1.41	13.27	1/172
20044	Rps14	sp|P62264|RS14_MOUSE	1.41	2	1	1	1.41	13.27	1/172
229317	Eif2a	sp|Q8BJW6-2|EIF2A_MOUSE	1.41	2	1	1	1.41	13.27	1/172
Q3V1Z5_MOUSE	Q3V1Z5_MOUSE	tr|Q3V1Z5|Q3V1Z5_MOUSE	1.41	2	1	1	1.41	13.27	1/172
20525	Slc2a1	sp|P17809|GTR1_MOUSE	1.41	2	1	1	1.41	13.27	1/172
218973	Wdhd1	sp|P59328-2|WDHD1_MOUSE	1.41	2	1	1	1.41	13.27	1/172
U520_MOUSE	U520_MOUSE	sp|Q6P4T2|U520_MOUSE	1.41	2	1	1	1.41	13.27	1/172
13665	Eif2s1	sp|Q6ZWX6|IF2A_MOUSE	1.41	2	1	1	1.41	13.27	1/172
19942	Rpl27	sp|P61358|RL27_MOUSE	1.41	2	1	1	1.41	13.27	1/172
110308	Krt5	sp|Q922U2|K2C5_MOUSE	1.41	2	1	1	1.41	13.27	1/172
20462	Tra2b	sp|P62996|TRA2B_MOUSE	1.41	2	1	1	1.41	13.27	1/172
51797	Ctps	sp|P70698|PYRG1_MOUSE	1.41	2	1	1	1.41	13.27	1/172
110074	Dut	tr|Q8VCG1|Q8VCG1_MOUSE	1.41	2	1	1	1.41	13.27	1/172
192662	Arhgdia	sp|Q99PT1|GDIR1_MOUSE	1.41	2	1	1	1.41	13.27	1/172
245596	Hdx	sp|Q14B70-2|HDX_MOUSE	1.41	2	1	1	1.41	13.27	1/172
26442	Psma5	sp|Q9Z2U1|PSA5_MOUSE	1.41	2	1	1	1.41	13.27	1/172
GLYC_MOUSE	GLYC_MOUSE	sp|P50431|GLYC_MOUSE	1.41	2	1	1	1.41	13.27	1/172
68015	Trap1	sp|Q9CQN1|TRAP1_MOUSE	1.41	2	1	1	1.41	13.27	1/172
J3QN89_MOUSE	J3QN89_MOUSE	tr|J3QN89|J3QN89_MOUSE	1.41	2	1	1	1.41	13.27	1/172
20382	Srsf2	sp|Q62093|SRSF2_MOUSE	1.41	2	1	1	1.41	13.27	1/172
RBM39_MOUSE	RBM39_MOUSE	sp|Q8VH51-2|RBM39_MOUSE	1.41	2	1	1	1.41	13.27	1/172
22070	Tpt1	sp|P63028|TCTP_MOUSE	1.41	2	1	1	1.41	13.27	1/172
F8VQJ3_MOUSE	F8VQJ3_MOUSE	tr|F8VQJ3|F8VQJ3_MOUSE	1.41	2	1	1	1.41	13.27	1/172
11964	Atp6v1a	sp|P50516-2|VATA_MOUSE	1.41	2	1	1	1.41	13.27	1/172
54127	Rps28	sp|P62858|RS28_MOUSE	1.41	2	1	1	1.41	13.27	1/172
15185	Hdac6	sp|Q9Z2V5|HDAC6_MOUSE	1.41	2	1	1	1.41	13.27	1/172
26440	Psma1	sp|Q9R1P4|PSA1_MOUSE	1.41	2	1	1	1.41	13.27	1/172
230908	Tardbp	sp|Q921F2|TADBP_MOUSE	1.41	2	1	1	1.41	13.27	1/172
26446	Psmb3	sp|Q9R1P1|PSB3_MOUSE	1.41	2	1	1	1.41	13.27	1/172
27374	Prmt5	sp|Q8CIG8|ANM5_MOUSE	1.41	2	1	1	1.41	13.27	1/172
72662	Dis3	sp|Q9CSH3|RRP44_MOUSE	1.41	2	1	1	1.41	13.27	1/172
22273	Uqcrc1	sp|Q9CZ13|QCR1_MOUSE	1.41	2	1	1	1.41	13.27	1/172
14718	Got1	sp|P05201|AATC_MOUSE	1.41	2	1	1	1.41	13.27	1/172
TPR_MOUSE	TPR_MOUSE	sp|F6ZDS4|TPR_MOUSE	1.41	2	1	1	1.41	13.27	1/172
66589	Ube2v1	sp|Q9CZY3|UB2V1_MOUSE	1.41	2	1	1	1.41	13.27	1/172
107435	Hat1	sp|Q8BY71|HAT1_MOUSE	1.41	2	1	1	1.41	13.27	1/172
PRPS1_MOUSE	PRPS1_MOUSE	sp|Q9D7G0|PRPS1_MOUSE	1.41	2	1	1	1.41	13.27	1/172
15381	Hnrnpc	sp|Q9Z204-2|HNRPC_MOUSE	1.41	2	1	1	1.41	13.27	1/172
12387	Ctnnb1	sp|Q02248|CTNB1_MOUSE	1.41	2	1	1	1.41	13.27	1/172
26445	Psmb2	sp|Q9R1P3|PSB2_MOUSE	1.41	2	1	1	1.41	13.27	1/172
16678	Krt1	sp|P04104|K2C1_MOUSE	1.41	2	1	1	1.41	13.27	1/172
72322	Xpo5	sp|Q924C1-2|XPO5_MOUSE	1	1	0.71	0.71	1	12.38	1/172
50708	Hist1h1c	sp|P15864|H12_MOUSE	1	1	0.71	0.71	1	12.38	1/172
229906	Gtf2b	sp|P62915|TF2B_MOUSE	1	1	0.71	0.71	1	12.38	1/172
218490	Btf3	sp|Q64152-2|BTF3_MOUSE	1	1	0.71	0.71	1	12.38	1/172
59025	Usp14	sp|Q9JMA1|UBP14_MOUSE	1	1	0.71	0.71	1	12.38	1/172
15254	Hint1	sp|P70349|HINT1_MOUSE	1	1	0.71	0.71	1	12.38	1/172
17758	Mtap4	sp|P27546-2|MAP4_MOUSE	1	1	0.71	0.71	1	12.38	1/172
230721	Pabpc4	tr|A3KFU5|A3KFU5_MOUSE	1	1	0.71	0.71	1	12.38	1/172
98386	Lbr	sp|Q3U9G9|LBR_MOUSE	1	1	0.71	0.71	1	12.38	1/172
22166	Txn1	sp|P10639|THIO_MOUSE	1	1	0.71	0.71	1	12.38	1/172
52398	2013-09-11	sp|Q8C1B7-2|SEP11_MOUSE	1	1	0.71	0.71	1	12.38	1/172
237823	Pfas	sp|Q5SUR0|PUR4_MOUSE	1	1	0.71	0.71	1	12.38	1/172
56354	Dnajc7	sp|Q9QYI3|DNJC7_MOUSE	1	1	0.71	0.71	1	12.38	1/172
52036	Ppp6r3	sp|Q922D4-2|PP6R3_MOUSE	1	1	0.71	0.71	1	12.38	1/172
67838	Dnajb11	sp|Q99KV1|DJB11_MOUSE	1	1	0.71	0.71	1	12.38	1/172
SYMPK_MOUSE	SYMPK_MOUSE	sp|Q80X82|SYMPK_MOUSE	1	1	0.71	0.71	1	12.38	1/172
53333	Tomm40	sp|Q9QYA2|TOM40_MOUSE	1	1	0.71	0.71	1	12.38	1/172
17992	Ndufa4	sp|Q62425|NDUA4_MOUSE	1	1	0.71	0.71	1	12.38	1/172
432508	Cpsf6	sp|Q6NVF9|CPSF6_MOUSE	1	1	0.71	0.71	1	12.38	1/172
66667	Hspbap1	sp|Q8BK58|HBAP1_MOUSE	1	1	0.71	0.71	1	12.38	1/172
72416	Lrpprc	sp|Q6PB66|LPPRC_MOUSE	1	1	0.71	0.71	1	12.38	1/172
F8VQC1_MOUSE	F8VQC1_MOUSE	tr|F8VQC1|F8VQC1_MOUSE	1	1	0.71	0.71	1	12.38	1/172
19826	Rnps1	sp|Q99M28-2|RNPS1_MOUSE	1	1	0.71	0.71	1	12.38	1/172
67738	Ppid	sp|Q9CR16|PPID_MOUSE	1	1	0.71	0.71	1	12.38	1/172
CLU_MOUSE	CLU_MOUSE	sp|Q5SW19-3|CLU_MOUSE	1	1	0.71	0.71	1	12.38	1/172
19230	Twf1	sp|Q91YR1|TWF1_MOUSE	1	1	0.71	0.71	1	12.38	1/172
59069	Tpm3	sp|P21107-2|TPM3_MOUSE	1	1	0.71	0.71	1	12.38	1/172
56334	Tmed2	sp|Q9R0Q3|TMED2_MOUSE	1	1	0.71	0.71	1	12.38	1/172
98193	Dcaf8	sp|Q8N7N5|DCAF8_MOUSE	1	1	0.71	0.71	1	12.38	1/172
17706	ATP8	sp|P03930|ATP8_MOUSE	1	1	0.71	0.71	1	12.38	1/172
71853	Pdia6	sp|Q922R8|PDIA6_MOUSE	1	1	0.71	0.71	1	12.38	1/172
ROA0_MOUSE	ROA0_MOUSE	sp|Q9CX86|ROA0_MOUSE	1	1	0.71	0.71	1	12.38	1/172
94093	Trim33	sp|Q99PP7-2|TRI33_MOUSE	1	1	0.71	0.71	1	12.38	1/172
SRSF5_MOUSE	SRSF5_MOUSE	sp|O35326|SRSF5_MOUSE	1	1	0.71	0.71	1	12.38	1/172
Q3TFD0_MOUSE	Q3TFD0_MOUSE	tr|Q3TFD0|Q3TFD0_MOUSE	1	1	0.71	0.71	1	12.38	1/172
APT_MOUSE	APT_MOUSE	sp|P08030|APT_MOUSE	1	1	0.71	0.71	1	12.38	1/172
101513	2700078K21Rik	sp|Q8VI63-2|MOB2_MOUSE	1	1	0.71	0.71	1	12.38	1/172
66125	Sf3b5	sp|Q923D4|SF3B5_MOUSE	1	1	0.71	0.71	1	12.38	1/172
18195	Nsf	sp|P46460|NSF_MOUSE	1	1	0.71	0.71	1	12.38	1/172
21399	Tcea1	sp|P10711|TCEA1_MOUSE	1	1	0.71	0.71	1	12.38	1/172
14375	Xrcc6	sp|P23475|XRCC6_MOUSE	1	1	0.71	0.71	1	12.38	1/172
PTBP1_MOUSE	PTBP1_MOUSE	sp|P17225|PTBP1_MOUSE	1	1	0.71	0.71	1	12.38	1/172
381760	Ssbp1	sp|Q9CYR0|SSBP_MOUSE	1	1	0.71	0.71	1	12.38	1/172
12301	Cacybp	sp|Q9CXW3|CYBP_MOUSE	1	1	0.71	0.71	1	12.38	1/172
19943	Rpl28	sp|P41105|RL28_MOUSE	1	1	0.71	0.71	1	12.38	1/172
69697	2310057J16Rik	sp|Q80VC9-2|CAMP3_MOUSE	1	1	0.71	0.71	1	12.38	1/172
107045	Lars	sp|Q8BMJ2|SYLC_MOUSE	1	1	0.71	0.71	1	12.38	1/172
19053	Ppp2cb	sp|P62715|PP2AB_MOUSE	1	1	0.71	0.71	1	12.38	1/172
270106	Rpl13	sp|P47963|RL13_MOUSE	1	1	0.71	0.71	1	12.38	1/172
26451	Rpl27a	sp|P14115|RL27A_MOUSE	1	1	0.71	0.71	1	12.38	1/172
66525	Timm50	sp|Q9D880|TIM50_MOUSE	1	1	0.71	0.71	1	12.38	1/172
17996	Neb	tr|A2AQA9|A2AQA9_MOUSE	1	1	0.71	0.71	1	12.38	1/172
668941	Gm14173	sp|P61514|RL37A_MOUSE	1	1	0.71	0.71	1	12.38	1/172
22668	Sf1	sp|Q64213-2|SF01_MOUSE	1	1	0.71	0.71	1	12.38	1/172
66475	Rps23	sp|P62267|RS23_MOUSE	1	1	0.71	0.71	1	12.38	1/172
22138	Ttn	sp|A2ASS6|TITIN_MOUSE	1	1	0.71	0.71	1	12.38	1/172
20833	Ssrp1	sp|Q08943-2|SSRP1_MOUSE	1	1	0.71	0.71	1	12.38	1/172
16882	Lig3	sp|P97386|DNLI3_MOUSE	1	1	0.71	0.71	1	12.38	1/172
14376	Ganab	sp|Q8BHN3-2|GANAB_MOUSE	1	1	0.71	0.71	1	12.38	1/172
19155	Npepps	sp|Q11011|PSA_MOUSE	1	1	0.71	0.71	1	12.38	1/172
23980	Pebp1	sp|P70296|PEBP1_MOUSE	1	1	0.71	0.71	1	12.38	1/172
67465	Sf3a1	sp|Q8K4Z5|SF3A1_MOUSE	1	1	0.71	0.71	1	12.38	1/172
56330	Pdcd5	sp|P56812|PDCD5_MOUSE	1	1	0.71	0.71	1	12.38	1/172
RAGP1_MOUSE	RAGP1_MOUSE	sp|P46061|RAGP1_MOUSE	1	1	0.71	0.71	1	12.38	1/172
21991	Tpi1	sp|P17751|TPIS_MOUSE	1	1	0.71	0.71	1	12.38	1/172
SPRE_MOUSE	SPRE_MOUSE	sp|Q64105|SPRE_MOUSE	1	1	0.71	0.71	1	12.38	1/172
20383	Srsf3	sp|P84104-2|SRSF3_MOUSE	1	1	0.71	0.71	1	12.38	1/172
53890	Sart3	sp|Q9JLI8|SART3_MOUSE	1	1	0.71	0.71	1	12.38	1/172
Q6A0A1_MOUSE	Q6A0A1_MOUSE	tr|Q6A0A1|Q6A0A1_MOUSE	1	1	0.71	0.71	1	12.38	1/172
231329	Polr2b	sp|Q8CFI7|RPB2_MOUSE	1	1	0.71	0.71	1	12.38	1/172
28030	Gfm1	sp|Q8K0D5|EFGM_MOUSE	1	1	0.71	0.71	1	12.38	1/172
56530	Cnpy2	sp|Q9QXT0|CNPY2_MOUSE	1	1	0.71	0.71	1	12.38	1/172
107272	Psat1	sp|Q99K85|SERC_MOUSE	1	1	0.71	0.71	1	12.38	1/172
14719	Got2	sp|P05202|AATM_MOUSE	1	1	0.71	0.71	1	12.38	1/172
57423	Atp5j2	sp|P56135|ATPK_MOUSE	1	1	0.71	0.71	1	12.38	1/172
27370	Rps26	sp|P62855|RS26_MOUSE	1	1	0.71	0.71	1	12.38	1/172
16681	Krt2	sp|Q3TTY5|K22E_MOUSE	1	1	0.71	0.71	1	12.38	1/172
MOB1B_MOUSE	MOB1B_MOUSE	sp|Q8BPB0|MOB1B_MOUSE	1	1	0.71	0.71	1	12.38	1/172
13017	Ctbp2	sp|P56546-2|CTBP2_MOUSE	1	1	0.71	0.71	1	12.38	1/172
67897	Rnmt	sp|Q9D0L8-2|MCES_MOUSE	1	1	0.71	0.71	1	12.38	1/172
17357	Marcksl1	sp|P28667|MRP_MOUSE	1	1	0.71	0.71	1	12.38	1/172
57815	Spata5	sp|Q3UMC0|SPAT5_MOUSE	1	1	0.71	0.71	1	12.38	1/172
18102	Nme1	sp|P15532|NDKA_MOUSE	1	1	0.71	0.71	1	12.38	1/172
227197	Ndufs1	sp|Q91VD9|NDUS1_MOUSE	1	1	0.71	0.71	1	12.38	1/172
12330	Canx	sp|P35564|CALX_MOUSE	1	1	0.71	0.71	1	12.38	1/172
320267	Fubp3	tr|A2AJ72|A2AJ72_MOUSE	1	1	0.71	0.71	1	12.38	1/172
97122	Hist2h4	sp|P62806|H4_MOUSE	1	1	0.71	0.71	1	12.38	1/172
12035	Bcat1	sp|P24288|BCAT1_MOUSE	1	1	0.71	0.71	1	12.38	1/172
386649	Nsfl1c	sp|Q9CZ44-2|NSF1C_MOUSE	1	1	0.71	0.71	1	12.38	1/172
11950	Atp5f1	sp|Q9CQQ7|AT5F1_MOUSE	1	1	0.71	0.71	1	12.38	1/172
BIRC6_MOUSE	BIRC6_MOUSE	sp|O88738-2|BIRC6_MOUSE	1	1	0.71	0.71	1	12.38	1/172
WAPL_MOUSE	WAPL_MOUSE	sp|Q65Z40|WAPL_MOUSE	1	1	0.71	0.71	1	12.38	1/172
69259	Kctd5	sp|Q8VC57|KCTD5_MOUSE	1	1	0.71	0.71	1	12.38	1/172
223696	Tomm22	sp|Q9CPQ3|TOM22_MOUSE	1	1	0.71	0.71	1	12.38	1/172
A2N6K9_MOUSE	A2N6K9_MOUSE	tr|A2N6K9|A2N6K9_MOUSE	1	1	0.71	0.71	1	12.38	1/172
223917	Krt79	sp|Q8VED5|K2C79_MOUSE	1	1	0.71	0.71	1	12.38	1/172
56207	Uchl5	sp|Q9WUP7-2|UCHL5_MOUSE	1	1	0.71	0.71	1	12.38	1/172
12349	Car2	sp|P00920|CAH2_MOUSE	1	1	0.71	0.71	1	12.38	1/172
67045	Riok2	sp|Q9CQS5|RIOK2_MOUSE	1	1	0.71	0.71	1	12.38	1/172
71389	Chd6	tr|A3KFM7|A3KFM7_MOUSE	1	1	0.71	0.71	1	12.38	1/172
58523	Elp2	sp|Q91WG4-2|ELP2_MOUSE	1	1	0.71	0.71	1	12.38	1/172
12822	Col18a1	sp|P39061-1|COIA1_MOUSE	1	1	0.71	0.71	1	12.38	1/172
226977	Actr1b	sp|Q8R5C5|ACTY_MOUSE	1	1	0.71	0.71	1	12.38	1/172
15201	Hells	sp|Q60848-2|HELLS_MOUSE	1	1	0.71	0.71	1	12.38	1/172
108911	Rcc2	sp|Q8BK67|RCC2_MOUSE	1	1	0.71	0.71	1	12.38	1/172
11988	Slc7a2	sp|P18581-2|CTR2_MOUSE	1	1	0.71	0.71	1	12.38	1/172
19172	Psmb4	sp|P99026|PSB4_MOUSE	1	1	0.71	0.71	1	12.38	1/172
17709	COX2	sp|P00405|COX2_MOUSE	1	1	0.71	0.71	1	12.38	1/172
BDH_MOUSE	BDH_MOUSE	sp|Q80XN0|BDH_MOUSE	1	1	0.71	0.71	1	12.38	1/172
18221	Nudc	sp|O35685|NUDC_MOUSE	1	1	0.71	0.71	1	12.38	1/172
67070	Lsm14a	sp|Q8K2F8|LS14A_MOUSE	1	1	0.71	0.71	1	12.38	1/172
TIM23_MOUSE	TIM23_MOUSE	sp|Q9WTQ8|TIM23_MOUSE	1	1	0.71	0.71	1	12.38	1/172
108147	Atic	sp|Q9CWJ9|PUR9_MOUSE	0.11	2	1	1	0.11	13.27	1/172
65019	Rpl23	sp|P62830|RL23_MOUSE	0.11	2	1	1	0.11	13.27	1/172
12034	Phb2	sp|O35129|PHB2_MOUSE	0.11	2	1	1	0.11	13.27	1/172
17904	Myl6	sp|Q60605-2|MYL6_MOUSE	0.11	2	1	1	0.11	13.27	1/172
73945	Otud4	sp|B2RRE7|OTUD4_MOUSE	0.11	2	1	1	0.11	13.27	1/172
104112	Acly	sp|Q91V92|ACLY_MOUSE	0.11	2	1	1	0.11	13.27	1/172
Q3TJ97_MOUSE	Q3TJ97_MOUSE	tr|Q3TJ97|Q3TJ97_MOUSE	0.11	2	1	1	0.11	13.27	1/172
PRS6B_MOUSE	PRS6B_MOUSE	sp|P54775|PRS6B_MOUSE	0.11	2	1	1	0.11	13.27	1/172
15502	Dnaja1	sp|P63037|DNJA1_MOUSE	0.11	2	1	1	0.11	13.27	1/172
16832	Ldhb	sp|P16125|LDHB_MOUSE	0.11	2	1	1	0.11	13.27	1/172
70349	Copb1	sp|Q9JIF7|COPB_MOUSE	0.11	2	1	1	0.11	13.27	1/172
234366	Gatad2a	sp|Q8CHY6|P66A_MOUSE	0.11	2	1	1	0.11	13.27	1/172
98221	Eif3m	sp|Q99JX4|EIF3M_MOUSE	0.11	2	1	1	0.11	13.27	1/172
238799	Tnpo1	sp|Q8BFY9-2|TNPO1_MOUSE	0.11	2	1	1	0.11	13.27	1/172
56040	Rplp1	sp|P47955|RLA1_MOUSE	0.08	1	0.71	0.71	0.08	12.38	1/172
20501	Slc16a1	sp|P53986|MOT1_MOUSE	0.08	1	0.71	0.71	0.08	12.38	1/172
11532	Adh5	sp|P28474|ADHX_MOUSE	0.08	1	0.71	0.71	0.08	12.38	1/172
A0JLR7_MOUSE	A0JLR7_MOUSE	tr|A0JLR7|A0JLR7_MOUSE	0.08	1	0.71	0.71	0.08	12.38	1/172
67604	Get4	sp|Q9D1H7-2|GET4_MOUSE	0.08	1	0.71	0.71	0.08	12.38	1/172
110826	Etfb	sp|Q9DCW4|ETFB_MOUSE	0.08	1	0.71	0.71	0.08	12.38	1/172
70350	Basp1	sp|Q91XV3|BASP1_MOUSE	0.08	1	0.71	0.71	0.08	12.38	1/172
20586	Smarca4	sp|Q3TKT4-2|SMCA4_MOUSE	0.08	1	0.71	0.71	0.08	12.38	1/172
11287	Pzp	sp|Q61838|A2M_MOUSE	0.08	1	0.71	0.71	0.08	12.38	1/172
63959	Slc29a1	sp|Q9JIM1-2|S29A1_MOUSE	0.08	1	0.71	0.71	0.08	12.38	1/172
69116	Ubr4	sp|A2AN08-2|UBR4_MOUSE	0.08	1	0.71	0.71	0.08	12.38	1/172
66945	Sdha	sp|Q8K2B3|DHSA_MOUSE	0.08	1	0.71	0.71	0.08	12.38	1/172
433702	Ncbp1	sp|Q3UYV9|NCBP1_MOUSE	0.08	1	0.71	0.71	0.08	12.38	1/172
71780	Isyna1	sp|Q9JHU9|INO1_MOUSE	0.08	1	0.71	0.71	0.08	12.38	1/172
66165	Bccip	sp|Q9CWI3|BCCIP_MOUSE	0.08	1	0.71	0.71	0.08	12.38	1/172
66411	Tbcb	sp|Q9D1E6|TBCB_MOUSE	0.08	1	0.71	0.71	0.08	12.38	1/172
66043	Atp5d	sp|Q9D3D9|ATPD_MOUSE	0.08	1	0.71	0.71	0.08	12.38	1/172
70351	Ppp4r1	sp|Q8K2V1-2|PP4R1_MOUSE	0.08	1	0.71	0.71	0.08	12.38	1/172
52206	Anapc4	sp|Q91W96|APC4_MOUSE	0.08	1	0.71	0.71	0.08	12.38	1/172
15488	Hsd17b4	sp|P51660|DHB4_MOUSE	0.08	1	0.71	0.71	0.08	12.38	1/172
108645	Mat2b	sp|Q99LB6-2|MAT2B_MOUSE	0.08	1	0.71	0.71	0.08	12.38	1/172
20911	Stxbp2	sp|Q64324|STXB2_MOUSE	0.08	1	0.71	0.71	0.08	12.38	1/172
234344	Naf1	sp|Q3UMQ8|NAF1_MOUSE	0.08	1	0.71	0.71	0.08	12.38	1/172
629957	Gm14303	sp|P62274|RS29_MOUSE	0.08	1	0.71	0.71	0.08	12.38	1/172
67179	Ccdc25	sp|Q78PG9|CCD25_MOUSE	0.08	1	0.71	0.71	0.08	12.38	1/172
KINH_MOUSE	KINH_MOUSE	sp|Q61768|KINH_MOUSE	0.08	1	0.71	0.71	0.08	12.38	1/172
22225	Usp5	sp|P56399|UBP5_MOUSE	0.08	1	0.71	0.71	0.08	12.38	1/172
14760	Gpr19	sp|Q61121-2|GPR19_MOUSE	0.08	1	0.71	0.71	0.08	12.38	1/172
11792	Apex1	sp|P28352|APEX1_MOUSE	0.08	1	0.71	0.71	0.08	12.38	1/172
16649	Kpna4	sp|O35343|IMA4_MOUSE	0.08	1	0.71	0.71	0.08	12.38	1/172
27207	Rps11	sp|P62281|RS11_MOUSE	0.08	1	0.71	0.71	0.08	12.38	1/172
71340	Riok1	sp|Q922Q2|RIOK1_MOUSE	0.08	1	0.71	0.71	0.08	12.38	1/172
207214	Larp4	sp|Q8BWW4|LARP4_MOUSE	0.08	1	0.71	0.71	0.08	12.38	1/172
12340	Capza1	sp|P47753|CAZA1_MOUSE	0.08	1	0.71	0.71	0.08	12.38	1/172
67134	Nop56	sp|Q9D6Z1|NOP56_MOUSE	0.08	1	0.71	0.71	0.08	12.38	1/172
75964	Trappc8	tr|E9PWG2|E9PWG2_MOUSE	0.08	1	0.71	0.71	0.08	12.38	1/172
75786	Ckap5	sp|A2AGT5-2|CKAP5_MOUSE	0.08	1	0.71	0.71	0.08	12.38	1/172
TIM44_MOUSE	TIM44_MOUSE	sp|O35857|TIM44_MOUSE	0.08	1	0.71	0.71	0.08	12.38	1/172
11800	Api5	sp|O35841|API5_MOUSE	0.08	1	0.71	0.71	0.08	12.38	1/172
67345	Herc4	sp|Q6PAV2-2|HERC4_MOUSE	0.08	1	0.71	0.71	0.08	12.38	1/172
27053	Asns	sp|Q61024|ASNS_MOUSE	0.08	1	0.71	0.71	0.08	12.38	1/172
216766	Gemin5	sp|Q8BX17|GEMI5_MOUSE	0.08	1	0.71	0.71	0.08	12.38	1/172
12317	Calr	sp|P14211|CALR_MOUSE	0.08	1	0.71	0.71	0.08	12.38	1/172
109006	Ciapin1	sp|Q8WTY4|CPIN1_MOUSE	0.08	1	0.71	0.71	0.08	12.38	1/172
22680	Zfp207	tr|B1AQG7|B1AQG7_MOUSE	0.08	1	0.71	0.71	0.08	12.38	1/172
83701	Srrt	sp|Q99MR6-2|SRRT_MOUSE	0.08	1	0.71	0.71	0.08	12.38	1/172
RIR1_MOUSE	RIR1_MOUSE	sp|P07742|RIR1_MOUSE	0.08	1	0.71	0.71	0.08	12.38	1/172
14870	Gstp1	sp|P19157|GSTP1_MOUSE	0.08	1	0.71	0.71	0.08	12.38	1/172
14229	Fkbp5	sp|Q64378|FKBP5_MOUSE	0.08	1	0.71	0.71	0.08	12.38	1/172
66894	Wwp2	sp|Q9DBH0|WWP2_MOUSE	0.08	1	0.71	0.71	0.08	12.38	1/172
19384	Ran	sp|P62827|RAN_MOUSE	0.08	1	0.71	0.71	0.08	12.38	1/172
330914	Arhgap32	sp|Q811P8-2|RHG32_MOUSE	0.08	1	0.71	0.71	0.08	12.38	1/172
18637	Pfdn2	sp|O70591|PFD2_MOUSE	0.08	1	0.71	0.71	0.08	12.38	1/172
14030	Ewsr1	sp|Q61545|EWS_MOUSE	0.08	1	0.71	0.71	0.08	12.38	1/172
57751	Rnf25	sp|Q9QZR0|RNF25_MOUSE	0.08	1	0.71	0.71	0.08	12.38	1/172
19072	Prep	sp|Q9QUR6|PPCE_MOUSE	0.08	1	0.71	0.71	0.08	12.38	1/172
20024	Sub1	sp|P11031|TCP4_MOUSE	0.08	1	0.71	0.71	0.08	12.38	1/172
321006	Vprbp	sp|Q80TR8-2|VPRBP_MOUSE	0.08	1	0.71	0.71	0.08	12.38	1/172
SMC2_MOUSE	SMC2_MOUSE	sp|Q8CG48|SMC2_MOUSE	0.08	1	0.71	0.71	0.08	12.38	1/172
12974	Cs	sp|Q9CZU6|CISY_MOUSE	0.08	1	0.71	0.71	0.08	12.38	1/172
67068	Dynlrb1	sp|P62627|DLRB1_MOUSE	0.08	1	0.71	0.71	0.08	12.38	1/172
57296	Psmd8	sp|Q9CX56|PSMD8_MOUSE	0.08	1	0.71	0.71	0.08	12.38	1/172
228994	Ythdf1	sp|P59326|YTHD1_MOUSE	0.08	1	0.71	0.71	0.08	12.38	1/172
74142	Lonp1	sp|Q8CGK3|LONM_MOUSE	0.08	1	0.71	0.71	0.08	12.38	1/172
99982	Kdm1a	sp|Q6ZQ88|KDM1A_MOUSE	0.08	1	0.71	0.71	0.08	12.38	1/172
57376	Smarce1	sp|O54941|SMCE1_MOUSE	0.08	1	0.71	0.71	0.08	12.38	1/172
16818	Lck	sp|P06240|LCK_MOUSE	0.08	1	0.71	0.71	0.08	12.38	1/172
53414	Bysl	sp|O54825|BYST_MOUSE	0.08	1	0.71	0.71	0.08	12.38	1/172
631286	LOC631286	sp|Q9D358|PPAC_MOUSE	0.08	1	0.71	0.71	0.08	12.38	1/172
22350	Ezr	sp|P26040|EZRI_MOUSE	0.08	1	0.71	0.71	0.08	12.38	1/172
106344	Rfc4	sp|Q99J62|RFC4_MOUSE	0.08	1	0.71	0.71	0.08	12.38	1/172
69051	Pycr2	sp|Q922Q4|P5CR2_MOUSE	0.08	1	0.71	0.71	0.08	12.38	1/172
F8VPJ6_MOUSE	F8VPJ6_MOUSE	tr|F8VPJ6|F8VPJ6_MOUSE	0.08	1	0.71	0.71	0.08	12.38	1/172
68045	2700060E02Rik	sp|Q9CQE8|CN166_MOUSE	0.08	1	0.71	0.71	0.08	12.38	1/172
52717	Anapc16	sp|Q9CPV2|APC16_MOUSE	0.08	1	0.71	0.71	0.08	12.38	1/172
TLN1_MOUSE	TLN1_MOUSE	sp|P26039|TLN1_MOUSE	0.08	1	0.71	0.71	0.08	12.38	1/172
20823	Ssb	sp|P32067|LA_MOUSE	0.08	1	0.71	0.71	0.08	12.38	1/172
67955	Sugt1	sp|Q9CX34|SUGT1_MOUSE	0.08	1	0.71	0.71	0.08	12.38	1/172
80750	N4bp1	sp|Q6A037|N4BP1_MOUSE	0.08	1	0.71	0.71	0.08	12.38	1/172
RMXL1_MOUSE	RMXL1_MOUSE	sp|Q91VM5|RMXL1_MOUSE	0.08	1	0.71	0.71	0.08	12.38	1/172
52521	Zfp622	sp|Q91VY9|ZN622_MOUSE	0.08	1	0.71	0.71	0.08	12.38	1/172
80914	Uck2	sp|Q99PM9|UCK2_MOUSE	0.08	1	0.71	0.71	0.08	12.38	1/172
70248	Dazap1	sp|Q9JII5-2|DAZP1_MOUSE	0.08	1	0.71	0.71	0.08	12.38	1/172
21351	Taldo1	sp|Q93092|TALDO_MOUSE	0.08	1	0.71	0.71	0.08	12.38	1/172
105727	Slc38a1	sp|Q8K2P7-2|S38A1_MOUSE	0.08	1	0.71	0.71	0.08	12.38	1/172
56431	Dstn	sp|Q9R0P5|DEST_MOUSE	0.08	1	0.71	0.71	0.08	12.38	1/172
277250	Kdm3b	sp|Q6ZPY7-2|KDM3B_MOUSE	0.08	1	0.71	0.71	0.08	12.38	1/172
110611	Hdlbp	sp|Q8VDJ3|VIGLN_MOUSE	0.08	1	0.71	0.71	0.08	12.38	1/172
76130	Las1l	sp|A2BE28-2|LAS1L_MOUSE	0.08	1	0.71	0.71	0.08	12.38	1/172
13990	Smarcad1	sp|Q04692-2|SMRCD_MOUSE	0.08	1	0.71	0.71	0.08	12.38	1/172
72584	Cul4b	sp|A2A432-2|CUL4B_MOUSE	0.08	1	0.71	0.71	0.08	12.38	1/172
110052	Dek	sp|Q7TNV0|DEK_MOUSE	0.08	1	0.71	0.71	0.08	12.38	1/172
81910	Rrbp1	sp|Q99PL5|RRBP1_MOUSE	0.08	1	0.71	0.71	0.08	12.38	1/172
69654	Dctn2	sp|Q99KJ8|DCTN2_MOUSE	0.08	1	0.71	0.71	0.08	12.38	1/172
104662	Tsr1	sp|Q5SWD9|TSR1_MOUSE	0.08	1	0.71	0.71	0.08	12.38	1/172
269951	Idh2	sp|P54071|IDHP_MOUSE	0.08	1	0.71	0.71	0.08	12.38	1/172
56351	Ptges3	sp|Q9R0Q7|TEBP_MOUSE	0.08	1	0.71	0.71	0.08	12.38	1/172
100763	Ube3c	sp|Q80U95|UBE3C_MOUSE	0.08	1	0.71	0.71	0.08	12.38	1/172
107976	Bre	sp|Q8K3W0-1|BRE_MOUSE	0.08	1	0.71	0.71	0.08	12.38	1/172
233871	Atxn2l	sp|Q7TQH0-2|ATX2L_MOUSE	0.08	1	0.71	0.71	0.08	12.38	1/172
75590	Dusp9	tr|Q7TNL7|Q7TNL7_MOUSE	0.08	1	0.71	0.71	0.08	12.38	1/172
76614	Immt	sp|Q8CAQ8-2|IMMT_MOUSE	0.08	1	0.71	0.71	0.08	12.38	1/172
68981	Snrpa1	sp|P57784|RU2A_MOUSE	0.08	1	0.71	0.71	0.08	12.38	1/172
20810	Srm	sp|Q64674|SPEE_MOUSE	0.08	1	0.71	0.71	0.08	12.38	1/172
108155	Ogt	sp|Q8CGY8-2|OGT1_MOUSE	0.08	1	0.71	0.71	0.08	12.38	1/172
71521	Pds5a	sp|Q6A026|PDS5A_MOUSE	0.08	1	0.71	0.71	0.08	12.38	1/172
PDK1_MOUSE	PDK1_MOUSE	sp|Q8BFP9|PDK1_MOUSE	0.08	1	0.71	0.71	0.08	12.38	1/172
667682	Gm8759	sp|P62900|RL31_MOUSE	0.08	1	0.71	0.71	0.08	12.38	1/172
104184	Blmh	sp|Q8R016|BLMH_MOUSE	0.08	1	0.71	0.71	0.08	12.38	1/172
15374	Hn1	sp|P97825|HN1_MOUSE	0.08	1	0.71	0.71	0.08	12.38	1/172
12304	Pdia4	sp|P08003|PDIA4_MOUSE	0.08	1	0.71	0.71	0.08	12.38	1/172
70025	Acot7	sp|Q91V12-2|BACH_MOUSE	0.08	1	0.71	0.71	0.08	12.38	1/172
20742	Spnb2	sp|Q62261-2|SPTB2_MOUSE	0.08	1	0.71	0.71	0.08	12.38	1/172
110391	Qdpr	sp|Q8BVI4|DHPR_MOUSE	0.08	1	0.71	0.71	0.08	12.38	1/172
NAA15_MOUSE	NAA15_MOUSE	sp|Q80UM3|NAA15_MOUSE	0.08	1	0.71	0.71	0.08	12.38	1/172
66679	Rae1	sp|Q8C570|RAE1L_MOUSE	0.08	1	0.71	0.71	0.08	12.38	1/172
15388	Hnrnpl	sp|Q8R081|HNRPL_MOUSE	0.08	1	0.71	0.71	0.08	12.38	1/172
26905	Eif2s3x	sp|Q9Z0N1|IF2G_MOUSE	0.08	1	0.71	0.71	0.08	12.38	1/172
67996	Srsf6	tr|Q3TWW8|Q3TWW8_MOUSE	0.08	1	0.71	0.71	0.08	12.38	1/172
74117	Actr3	sp|Q99JY9|ARP3_MOUSE	0.08	1	0.71	0.71	0.08	12.38	1/172
235072	2013-09-07	sp|O55131|SEPT7_MOUSE	0.08	1	0.71	0.71	0.08	12.38	1/172
50995	Uba2	sp|Q9Z1F9|SAE2_MOUSE	0.08	1	0.71	0.71	0.08	12.38	1/172
216443	Mars	sp|Q68FL6|SYMC_MOUSE	0.08	1	0.71	0.71	0.08	12.38	1/172
108124	Napa	sp|Q9DB05|SNAA_MOUSE	0.08	1	0.71	0.71	0.08	12.38	1/172
ARC1B_MOUSE	ARC1B_MOUSE	sp|Q9WV32|ARC1B_MOUSE	0.08	1	0.71	0.71	0.08	12.38	1/172
226499	BC003331	sp|Q4PJX1-2|ODR4_MOUSE	0.08	1	0.71	0.71	0.08	12.38	1/172
54160	Copg2	sp|Q9QXK3-3|COPG2_MOUSE	0.08	1	0.71	0.71	0.08	12.38	1/172
74123	Foxp4	sp|Q9DBY0-2|FOXP4_MOUSE	0.08	1	0.71	0.71	0.08	12.38	1/172
66489	Rpl35	sp|Q6ZWV7|RL35_MOUSE	0.08	1	0.71	0.71	0.08	12.38	1/172
67532	Mfap1a	sp|Q9CQU1|MFAP1_MOUSE	0.08	1	0.71	0.71	0.08	12.38	1/172
21681	Thoc4	sp|O08583-2|THOC4_MOUSE	0.08	1	0.71	0.71	0.08	12.38	1/172
18000	2013-09-02	sp|P42208|SEPT2_MOUSE	0.08	1	0.71	0.71	0.08	12.38	1/172
11852	Rhob	sp|P62746|RHOB_MOUSE	0.08	1	0.71	0.71	0.08	12.38	1/172
329178	Unc80	sp|Q8BLN6|UNC80_MOUSE	0.08	1	0.71	0.71	0.08	12.38	1/172
68153	Gtf2e2	sp|Q9D902|T2EB_MOUSE	0.08	1	0.71	0.71	0.08	12.38	1/172
83797	Smarcd1	sp|Q61466-2|SMRD1_MOUSE	0.08	1	0.71	0.71	0.08	12.38	1/172
30795	Fkbp3	sp|Q62446|FKBP3_MOUSE	0.08	1	0.71	0.71	0.08	12.38	1/172
12848	Cops2	sp|P61202-2|CSN2_MOUSE	0.08	1	0.71	0.71	0.08	12.38	1/172
30058	Timm8a1	sp|Q9WVA2|TIM8A_MOUSE	0.08	1	0.71	0.71	0.08	12.38	1/172
19089	Prkcsh	sp|O08795-2|GLU2B_MOUSE	0.08	1	0.71	0.71	0.08	12.38	1/172
16211	Kpnb1	sp|P70168|IMB1_MOUSE	0.08	1	0.71	0.71	0.08	12.38	1/172
19192	Psme3	sp|P61290|PSME3_MOUSE	0.08	1	0.71	0.71	0.08	12.38	1/172
13690	Eif4g2	sp|Q62448|IF4G2_MOUSE	0.08	1	0.71	0.71	0.08	12.38	1/172
20466	Sin3a	sp|Q60520-1|SIN3A_MOUSE	0.08	1	0.71	0.71	0.08	12.38	1/172
COPG1_MOUSE	COPG1_MOUSE	sp|Q9QZE5|COPG1_MOUSE	0.08	1	0.71	0.71	0.08	12.38	1/172
28000	Prpf19	sp|Q99KP6-2|PRP19_MOUSE	0.08	1	0.71	0.71	0.08	12.38	1/172
ADNP_MOUSE	ADNP_MOUSE	sp|Q9Z103|ADNP_MOUSE	0.08	1	0.71	0.71	0.08	12.38	1/172
11931	Atp1b1	sp|P14094|AT1B1_MOUSE	0.08	1	0.71	0.71	0.08	12.38	1/172
18472	Pafah1b1	sp|P63005|LIS1_MOUSE	0.08	1	0.71	0.71	0.08	12.38	1/172
56456	Actl6a	sp|Q9Z2N8|ACL6A_MOUSE	0.08	1	0.71	0.71	0.08	12.38	1/172
19186	Psme1	sp|P97371|PSME1_MOUSE	0.08	1	0.71	0.71	0.08	12.38	1/172
12028	Bax	sp|Q07813|BAX_MOUSE	0.08	1	0.71	0.71	0.08	12.38	1/172
16551	Kif11	sp|Q6P9P6|KIF11_MOUSE	0.08	1	0.71	0.71	0.08	12.38	1/172
19385	Ranbp1	sp|P34022|RANG_MOUSE	0.08	1	0.71	0.71	0.08	12.38	1/172
109054	Pfdn4	tr|E9Q4Q8|E9Q4Q8_MOUSE	0.08	1	0.71	0.71	0.08	12.38	1/172
67834	Idh3a	sp|Q9D6R2-2|IDH3A_MOUSE	0.08	1	0.71	0.71	0.08	12.38	1/172
68585	Rtn4	sp|Q99P72|RTN4_MOUSE	0.08	1	0.71	0.71	0.08	12.38	1/172
217869	Eif5	sp|P59325|IF5_MOUSE	0.08	1	0.71	0.71	0.08	12.38	1/172
19821	Rnf2	sp|Q9CQJ4|RING2_MOUSE	0.08	1	0.71	0.71	0.08	12.38	1/172
IPO8_MOUSE	IPO8_MOUSE	sp|Q7TMY7|IPO8_MOUSE	0.08	1	0.71	0.71	0.08	12.38	1/172
SYFB_MOUSE	SYFB_MOUSE	sp|Q9WUA2|SYFB_MOUSE	0.08	1	0.71	0.71	0.08	12.38	1/172
67201	Glod4	sp|Q9CPV4-2|GLOD4_MOUSE	0.08	1	0.71	0.71	0.08	12.38	1/172
170930	Sumo2	sp|P61957|SUMO2_MOUSE	0.08	1	0.71	0.71	0.08	12.38	1/172
244373	Erlin2	sp|Q8BFZ9|ERLN2_MOUSE	0.08	1	0.71	0.71	0.08	12.38	1/172
320011	Uggt1	sp|Q6P5E4|UGGG1_MOUSE	0.08	1	0.71	0.71	0.08	12.38	1/172
72736	Tmx1	sp|Q8VBT0|TMX1_MOUSE	0.08	1	0.71	0.71	0.08	12.38	1/172
192196	Luc7l2	sp|Q7TNC4-2|LC7L2_MOUSE	0.08	1	0.71	0.71	0.08	12.38	1/172
68352	Aspdh	sp|Q9DCQ2|ASPD_MOUSE	0.08	1	0.71	0.71	0.08	12.38	1/172
15452	Hprt	sp|P00493|HPRT_MOUSE	0.08	1	0.71	0.71	0.08	12.38	1/172
18105	Nqo2	sp|Q9JI75|NQO2_MOUSE	0.08	1	0.71	0.71	0.08	12.38	1/172
67895	Ppa1	sp|Q9D819|IPYR_MOUSE	0.08	1	0.71	0.71	0.08	12.38	1/172
16201	Ilf3	sp|Q9Z1X4-2|ILF3_MOUSE	0.08	1	0.71	0.71	0.08	12.38	1/172
21453	Tcof1	sp|O08784|TCOF_MOUSE	0.08	1	0.71	0.71	0.08	12.38	1/172
50493	Txnrd1	sp|Q9JMH6-2|TRXR1_MOUSE	0.08	1	0.71	0.71	0.08	12.38	1/172
235497	Leo1	sp|Q5XJE5|LEO1_MOUSE	0.08	1	0.71	0.71	0.08	12.38	1/172
434423	Dppa5a	sp|Q9CQS7|DPA5A_MOUSE	0.08	1	0.71	0.71	0.08	12.38	1/172
18624	Pepd	sp|Q11136|PEPD_MOUSE	0.08	1	0.71	0.71	0.08	12.38	1/172
30055	Timm13	sp|P62075|TIM13_MOUSE	0.08	1	0.71	0.71	0.08	12.38	1/172
211548	Nomo1	sp|Q6GQT9|NOMO1_MOUSE	0.08	1	0.71	0.71	0.08	12.38	1/172
73826	Poldip3	sp|Q8BG81|PDIP3_MOUSE	0.08	1	0.71	0.71	0.08	12.38	1/172
66235	Eif1ax	sp|Q8BMJ3|IF1AX_MOUSE	0.08	1	0.71	0.71	0.08	12.38	1/172
19035	Ppib	sp|P24369|PPIB_MOUSE	0.08	1	0.71	0.71	0.08	12.38	1/172
232210	8430410A17Rik	sp|Q8R1M0|CC037_MOUSE	0.08	1	0.71	0.71	0.08	12.38	1/172
59027	Nampt	sp|Q99KQ4|NAMPT_MOUSE	0.08	1	0.71	0.71	0.08	12.38	1/172
67418	Ppil4	sp|Q9CXG3|PPIL4_MOUSE	0.08	1	0.71	0.71	0.08	12.38	1/172
18570	Pdcd6	sp|P12815|PDCD6_MOUSE	0.08	1	0.71	0.71	0.08	12.38	1/172
67371	Gtf3c6	sp|Q9D8P7|TF3C6_MOUSE	0.08	1	0.71	0.71	0.08	12.38	1/172
68194	Ndufb4	sp|Q9CQC7|NDUB4_MOUSE	0.08	1	0.71	0.71	0.08	12.38	1/172
56495	Asna1	sp|O54984|ASNA_MOUSE	0.08	1	0.71	0.71	0.08	12.38	1/172
19941	Rpl26	sp|P61255|RL26_MOUSE	0.08	1	0.71	0.71	0.08	12.38	1/172
97243	Naa11	sp|Q3UX61|NAA11_MOUSE	0.08	1	0.71	0.71	0.08	12.38	1/172
234388	Ccdc124	sp|Q9D8X2|CC124_MOUSE	0.08	1	0.71	0.71	0.08	12.38	1/172
97287	Mtmr14	sp|Q8VEL2|MTMRE_MOUSE	0.08	1	0.71	0.71	0.08	12.38	1/172
DPP3_MOUSE	DPP3_MOUSE	sp|Q99KK7|DPP3_MOUSE	0.08	1	0.71	0.71	0.08	12.38	1/172
14860	Gsta4	sp|P24472|GSTA4_MOUSE	0.08	1	0.71	0.71	0.08	12.38	1/172
68193	Rpl24	sp|Q8BP67|RL24_MOUSE	0.08	1	0.71	0.71	0.08	12.38	1/172
16661	Krt10	sp|P02535-2|K1C10_MOUSE	0.08	1	0.71	0.71	0.08	12.38	1/172
66420	Polr2e	sp|Q80UW8|RPAB1_MOUSE	0.08	1	0.71	0.71	0.08	12.38	1/172
26961	Rpl8	sp|P62918|RL8_MOUSE	0.08	1	0.71	0.71	0.08	12.38	1/172
103963	Rpn1	sp|Q91YQ5|RPN1_MOUSE	0.08	1	0.71	0.71	0.08	12.38	1/172
229663	Csde1	sp|Q91W50|CSDE1_MOUSE	0.08	1	0.71	0.71	0.08	12.38	1/172
67863	Slc25a11	sp|Q9CR62|M2OM_MOUSE	0.08	1	0.71	0.71	0.08	12.38	1/172
57808	Rpl35a	sp|O55142|RL35A_MOUSE	0.08	1	0.71	0.71	0.08	12.38	1/172
67337	Cstf1	sp|Q99LC2|CSTF1_MOUSE	0.08	1	0.71	0.71	0.08	12.38	1/172
210992	Lpcat1	sp|Q3TFD2-2|PCAT1_MOUSE	0.08	1	0.71	0.71	0.08	12.38	1/172
19349	Rab7	sp|P51150|RAB7A_MOUSE	0.08	1	0.71	0.71	0.08	12.38	1/172
20637	Snrnp70	sp|Q62376-2|RU17_MOUSE	0.08	1	0.71	0.71	0.08	12.38	1/172
BZW2_MUSMM	BZW2_MUSMM	sp|Q2L4X1|BZW2_MUSMM	0.08	1	0.71	0.71	0.08	12.38	1/172
66592	Stoml2	sp|Q99JB2|STML2_MOUSE	0.08	1	0.71	0.71	0.08	12.38	1/172
ECI1_MOUSE	ECI1_MOUSE	sp|P42125|ECI1_MOUSE	0.08	1	0.71	0.71	0.08	12.38	1/172
A1L0X5_MOUSE	A1L0X5_MOUSE	tr|A1L0X5|A1L0X5_MOUSE	0.08	1	0.71	0.71	0.08	12.38	1/172
54624	Paf1	sp|Q8K2T8|PAF1_MOUSE	0.08	1	0.71	0.71	0.08	12.38	1/172
22099	Tsn	sp|Q62348|TSN_MOUSE	0.08	1	0.71	0.71	0.08	12.38	1/172
319899	Dock6	sp|Q8VDR9|DOCK6_MOUSE	0.08	1	0.71	0.71	0.08	12.38	1/172
403171	Banf2	sp|Q8BVR0|BAFL_MOUSE	0.08	1	0.71	0.71	0.08	12.38	1/172
54563	Nup210	sp|Q9QY81|PO210_MOUSE	0.08	1	0.71	0.71	0.08	12.38	1/172
D4AFX7_MOUSE	D4AFX7_MOUSE	tr|D4AFX7|D4AFX7_MOUSE	0.08	1	0.71	0.71	0.08	12.38	1/172
27407	Abcf2	sp|Q99LE6|ABCF2_MOUSE	0.08	1	0.71	0.71	0.08	12.38	1/172
13204	Dhx15	sp|O35286|DHX15_MOUSE	0.08	1	0.71	0.71	0.08	12.38	1/172
CSK21_MOUSE	CSK21_MOUSE	sp|Q60737|CSK21_MOUSE	0.08	1	0.71	0.71	0.08	12.38	1/172
19324	Rab1	sp|P62821|RAB1A_MOUSE	0.08	1	0.71	0.71	0.08	12.38	1/172
22388	Wdr1	sp|O88342|WDR1_MOUSE	0.08	1	0.71	0.71	0.08	12.38	1/172
13202	Ddt	sp|O35215|DOPD_MOUSE	0.08	1	0.71	0.71	0.08	12.38	1/172
66118	Sarnp	sp|Q9D1J3|SARNP_MOUSE	0.08	1	0.71	0.71	0.08	12.38	1/172
16430	Stt3a	sp|P46978|STT3A_MOUSE	0.08	1	0.71	0.71	0.08	12.38	1/172
DPOD1_MOUSE	DPOD1_MOUSE	sp|P52431|DPOD1_MOUSE	0.08	1	0.71	0.71	0.08	12.38	1/172
114663	Impa2	sp|Q91UZ5|IMPA2_MOUSE	0.08	1	0.71	0.71	0.08	12.38	1/172
54204	2013-09-01	sp|P42209|SEPT1_MOUSE	0.08	1	0.71	0.71	0.08	12.38	1/172
210711	Mcmbp	sp|Q8R3C0|MCMBP_MOUSE	0.08	1	0.71	0.71	0.08	12.38	1/172
66427	Cyb5b	sp|Q9CQX2|CYB5B_MOUSE	0.08	1	0.71	0.71	0.08	12.38	1/172
230861	Eif4g3	sp|Q80XI3-2|IF4G3_MOUSE	0.08	1	0.71	0.71	0.08	12.38	1/172
RS30_MOUSE	RS30_MOUSE	sp|P62862|RS30_MOUSE	0.08	1	0.71	0.71	0.08	12.38	1/172
19330	Rab18	sp|P35293|RAB18_MOUSE	0.08	1	0.71	0.71	0.08	12.38	1/172
19652	Rbm3	sp|O89086|RBM3_MOUSE	0.08	1	0.71	0.71	0.08	12.38	1/172
11966	Atp6v1b2	sp|P62814|VATB2_MOUSE	0.08	1	0.71	0.71	0.08	12.38	1/172
TOP2A_MOUSE	TOP2A_MOUSE	sp|Q01320|TOP2A_MOUSE	0.08	1	0.71	0.71	0.08	12.38	1/172
72198	Skiv2l2	sp|Q9CZU3|SK2L2_MOUSE	0.08	1	0.71	0.71	0.08	12.38	1/172
SEM4D_MOUSE	SEM4D_MOUSE	sp|O09126|SEM4D_MOUSE	0.08	1	0.71	0.71	0.08	12.38	1/172
68011	Snrpg	sp|P62309|RUXG_MOUSE	0.08	1	0.71	0.71	0.08	12.38	1/172
72151	Rfc5	sp|Q9D0F6|RFC5_MOUSE	0.08	1	0.71	0.71	0.08	12.38	1/172
53895	Clpp	sp|O88696|CLPP_MOUSE	0.08	1	0.71	0.71	0.08	12.38	1/172
74551	Pck2	sp|Q8BH04|PCKGM_MOUSE	0.08	1	0.71	0.71	0.08	12.38	1/172
67145	Tomm34	sp|Q9CYG7-2|TOM34_MOUSE	0.08	1	0.71	0.71	0.08	12.38	1/172
66513	Tab1	sp|Q8CF89|TAB1_MOUSE	0.08	1	0.71	0.71	0.08	12.38	1/172
19167	Psma3	sp|O70435|PSA3_MOUSE	0.08	1	0.71	0.71	0.08	12.38	1/172
EMC8_MOUSE	EMC8_MOUSE	sp|O70378|EMC8_MOUSE	0.08	1	0.71	0.71	0.08	12.38	1/172
53382	Txnl1	sp|Q8CDN6|TXNL1_MOUSE	0.08	1	0.71	0.71	0.08	12.38	1/172
17184	Matr3	sp|Q8K310|MATR3_MOUSE	0.08	1	0.71	0.71	0.08	12.38	1/172
CBX3_MOUSE	CBX3_MOUSE	sp|P23198|CBX3_MOUSE	0.08	1	0.71	0.71	0.08	12.38	1/172
20419	Shcbp1	sp|Q9Z179|SHCBP_MOUSE	0.08	1	0.71	0.71	0.08	12.38	1/172
67674	Trmt112	sp|Q9DCG9|TR112_MOUSE	0.08	1	0.71	0.71	0.08	12.38	1/172
665155	Srp54b	sp|P14576|SRP54_MOUSE	0.08	1	0.71	0.71	0.08	12.38	1/172
20643	Snrpe	sp|P62305|RUXE_MOUSE	0.08	1	0.71	0.71	0.08	12.38	1/172
360013	Myo18a	sp|Q9JMH9-1|MY18A_MOUSE	0.08	1	0.71	0.71	0.08	12.38	1/172
170707	Usp48	sp|Q3V0C5-2|UBP48_MOUSE	0.08	1	0.71	0.71	0.08	12.38	1/172
85305	Kars	sp|Q99MN1|SYK_MOUSE	0.08	1	0.71	0.71	0.08	12.38	1/172
71810	Ranbp3	sp|Q9CT10|RANB3_MOUSE	0.08	1	0.71	0.71	0.08	12.38	1/172
234594	Cnot1	sp|Q6ZQ08-2|CNOT1_MOUSE	0.08	1	0.71	0.71	0.08	12.38	1/172
FUMH_MOUSE	FUMH_MOUSE	sp|P97807-2|FUMH_MOUSE	0.08	1	0.71	0.71	0.08	12.38	1/172
D3YW41_MOUSE	D3YW41_MOUSE	tr|D3YW41|D3YW41_MOUSE	0.08	1	0.71	0.71	0.08	12.38	1/172
23790	Coro1c	sp|Q9WUM4|COR1C_MOUSE	0.08	1	0.71	0.71	0.08	12.38	1/172
19946	Rpl30	sp|P62889|RL30_MOUSE	0.08	1	0.71	0.71	0.08	12.38	1/172
321022	Cdv3	sp|Q4VAA2-2|CDV3_MOUSE	0.08	1	0.71	0.71	0.08	12.38	1/172
14359	Fxr1	sp|Q61584-2|FXR1_MOUSE	0.08	1	0.71	0.71	0.08	12.38	1/172
233902	Fbxl19	sp|Q6PB97-2|FXL19_MOUSE	0.08	1	0.71	0.71	0.08	12.38	1/172
110749	Chaf1b	sp|Q9D0N7|CAF1B_MOUSE	0.08	1	0.71	0.71	0.08	12.38	1/172
71679	Atp5h	sp|Q9DCX2|ATP5H_MOUSE	0.08	1	0.71	0.71	0.08	12.38	1/172
16663	Krt13	sp|P08730|K1C13_MOUSE	0.08	1	0.71	0.71	0.08	12.38	1/172
56436	Adrm1	sp|Q9JKV1|ADRM1_MOUSE	0.08	1	0.71	0.71	0.08	12.38	1/172
SYIC_MOUSE	SYIC_MOUSE	sp|Q8BU30|SYIC_MOUSE	0.08	1	0.71	0.71	0.08	12.38	1/172
74781	Wipi2	sp|Q80W47|WIPI2_MOUSE	0.08	1	0.71	0.71	0.08	12.38	1/172
67459	Nvl	sp|Q9DBY8|NVL_MOUSE	0.08	1	0.71	0.71	0.08	12.38	1/172
114228	Prss1	tr|Q9Z1R9|Q9Z1R9_MOUSE	0.08	1	0.71	0.71	0.08	12.38	1/172
LARP1_MOUSE	LARP1_MOUSE	sp|Q6ZQ58|LARP1_MOUSE	0.08	1	0.71	0.71	0.08	12.38	1/172
18817	Plk1	sp|Q07832|PLK1_MOUSE	0.08	1	0.71	0.71	0.08	12.38	1/172
GID8_MOUSE	GID8_MOUSE	sp|Q9D7M1|GID8_MOUSE	0.08	1	0.71	0.71	0.08	12.38	1/172
66830	Nacc1	sp|Q7TSZ8|NACC1_MOUSE	0.08	1	0.71	0.71	0.08	12.38	1/172
18020	Nfatc2ip	sp|O09130|NF2IP_MOUSE	0.08	1	0.71	0.71	0.08	12.38	1/172
83814	Nedd4l	sp|Q8CFI0-3|NED4L_MOUSE	0.08	1	0.71	0.71	0.08	12.38	1/172
67966	Zcchc10	sp|Q9CX48|ZCH10_MOUSE	0.08	1	0.71	0.71	0.08	12.38	1/172
22247	Umps	sp|P13439|UMPS_MOUSE	0.08	1	0.71	0.71	0.08	12.38	1/172
227099	Pms1	tr|D3YX04|D3YX04_MOUSE	0.08	1	0.71	0.71	0.08	12.38	1/172
26894	Cops7a	sp|Q9CZ04-2|CSN7A_MOUSE	0.08	1	0.71	0.71	0.08	12.38	1/172
66882	Bzw1	sp|Q9CQC6|BZW1_MOUSE	0.08	1	0.71	0.71	0.08	12.38	1/172
74268	Aven	sp|Q9D9K3|AVEN_MOUSE	0.08	1	0.71	0.71	0.08	12.38	1/172
72844	Kctd17	tr|A6H697|A6H697_MOUSE	0.08	1	0.71	0.71	0.08	12.38	1/172
20227	Sart1	sp|Q9Z315|SNUT1_MOUSE	0.08	1	0.71	0.71	0.08	12.38	1/172
98238	Lrrc59	sp|Q922Q8|LRC59_MOUSE	0.08	1	0.71	0.71	0.08	12.38	1/172
230249	AI314180	sp|Q6PDI5-2|ECM29_MOUSE	0.08	1	0.71	0.71	0.08	12.38	1/172
93689	Lmod1	sp|Q8BVA4|LMOD1_MOUSE	0.08	1	0.71	0.71	0.08	12.38	1/172
52009	Hn1l	sp|Q6PGH2|HN1L_MOUSE	0.08	1	0.71	0.71	0.08	12.38	1/172
56307	Metap2	sp|O08663|AMPM2_MOUSE	0.08	1	0.71	0.71	0.08	12.38	1/172
232791	Cnot3	sp|Q8K0V4|CNOT3_MOUSE	0.08	1	0.71	0.71	0.08	12.38	1/172
60365	Rbm8a	sp|Q9CWZ3-2|RBM8A_MOUSE	0.08	1	0.71	0.71	0.08	12.38	1/172
72946	Lrrc47	sp|Q505F5|LRC47_MOUSE	0.08	1	0.71	0.71	0.08	12.38	1/172
216820	Dhrs7b	sp|Q99J47-2|DRS7B_MOUSE	0.08	1	0.71	0.71	0.08	12.38	1/172
77963	Hook1	sp|Q8BIL5-2|HOOK1_MOUSE	0.08	1	0.71	0.71	0.08	12.38	1/172
110379	Sec13	sp|Q9D1M0|SEC13_MOUSE	0.08	1	0.71	0.71	0.08	12.38	1/172
68365	Rab14	sp|Q91V41|RAB14_MOUSE	0.08	1	0.71	0.71	0.08	12.38	1/172
12305	Ddr1	sp|Q03146-2|DDR1_MOUSE	0.08	1	0.71	0.71	0.08	12.38	1/172
56424	Stub1	sp|Q9WUD1|CHIP_MOUSE	0.08	1	0.71	0.71	0.08	12.38	1/172
107701	Sf3b4	sp|Q8QZY9|SF3B4_MOUSE	0.08	1	0.71	0.71	0.08	12.38	1/172
170762	Nup155	sp|Q99P88|NU155_MOUSE	0.08	1	0.71	0.71	0.08	12.38	1/172
OST48_MOUSE	OST48_MOUSE	sp|O54734|OST48_MOUSE	0.08	1	0.71	0.71	0.08	12.38	1/172
20588	Smarcc1	sp|P97496-2|SMRC1_MOUSE	0.08	1	0.71	0.71	0.08	12.38	1/172
28088	D10Wsu52e	sp|Q99LF4|RTCB_MOUSE	0.08	1	0.71	0.71	0.08	12.38	1/172
SIR1_MOUSE	SIR1_MOUSE	sp|Q923E4-2|SIR1_MOUSE	0.08	1	0.71	0.71	0.08	12.38	1/172
12388	Ctnnd1	sp|P30999-2|CTND1_MOUSE	0.08	1	0.71	0.71	0.08	12.38	1/172
67869	Paip2	sp|Q9D6V8|PAIP2_MOUSE	0.08	1	0.71	0.71	0.08	12.38	1/172
56085	Ubqln1	sp|Q8R317-2|UBQL1_MOUSE	0.08	1	0.71	0.71	0.08	12.38	1/172
FRIL1_MOUSE	FRIL1_MOUSE	sp|P29391|FRIL1_MOUSE	0.08	1	0.71	0.71	0.08	12.38	1/172
94186	Strn3	sp|Q9ERG2|STRN3_MOUSE	0.08	1	0.71	0.71	0.08	12.38	1/172
65114	Vps35	sp|Q9EQH3|VPS35_MOUSE	0.08	1	0.71	0.71	0.08	12.38	1/172
67383	2410127L17Rik	sp|Q80UY1|CI041_MOUSE	0.08	1	0.71	0.71	0.08	12.38	1/172
26433	Plod3	sp|Q9R0E1|PLOD3_MOUSE	0.08	1	0.71	0.71	0.08	12.38	1/172
UBXN7_MOUSE	UBXN7_MOUSE	sp|Q6P5G6|UBXN7_MOUSE	0.08	1	0.71	0.71	0.08	12.38	1/172
76479	Smndc1	sp|Q8BGT7|SPF30_MOUSE	0.08	1	0.71	0.71	0.08	12.38	1/172
433759	Hdac1	sp|O09106|HDAC1_MOUSE	0.08	1	0.71	0.71	0.08	12.38	1/172
234699	Edc4	sp|Q3UJB9-2|EDC4_MOUSE	0.08	1	0.71	0.71	0.08	12.38	1/172
13680	Ddx19a	sp|Q61655|DD19A_MOUSE	0.08	1	0.71	0.71	0.08	12.38	1/172
12534	Cdk1	sp|P11440|CDK1_MOUSE	0.08	1	0.71	0.71	0.08	12.38	1/172
72949	Ccnt2	tr|E9QAF8|E9QAF8_MOUSE	0.08	1	0.71	0.71	0.08	12.38	1/172
214133	Tet2	sp|Q4JK59|TET2_MOUSE	0.08	1	0.71	0.71	0.08	12.38	1/172
TRIPC_MOUSE	TRIPC_MOUSE	sp|G5E870|TRIPC_MOUSE	0.08	1	0.71	0.71	0.08	12.38	1/172
FINC_MOUSE	FINC_MOUSE	sp|P11276|FINC_MOUSE	0.08	1	0.71	0.71	0.08	12.38	1/172
18107	Nmt1	sp|O70310|NMT1_MOUSE	0.08	1	0.71	0.71	0.08	12.38	1/172
230904	Fbxo2	sp|Q80UW2|FBX2_MOUSE	0.08	1	0.71	0.71	0.08	12.38	1/172
110809	Srsf1	sp|Q6PDM2-2|SRSF1_MOUSE	0.08	1	0.71	0.71	0.08	12.38	1/172
229524	Msto1	sp|Q2YDW2-2|MSTO1_MOUSE	0.08	1	0.71	0.71	0.08	12.38	1/172
16480	Jup	sp|Q02257|PLAK_MOUSE	0.08	1	0.71	0.71	0.08	12.38	1/172
74340	Ahcyl2	sp|Q68FL4-2|SAHH3_MOUSE	0.08	1	0.71	0.71	0.08	12.38	1/172
54196	Pabpn1	sp|Q8CCS6-2|PABP2_MOUSE	0.08	1	0.71	0.71	0.08	12.38	1/172
69354	Slc38a4	sp|Q8R1S9|S38A4_MOUSE	0.08	1	0.71	0.71	0.08	12.38	1/172
22384	Eif4h	sp|Q9WUK2-2|IF4H_MOUSE	0.08	1	0.71	0.71	0.08	12.38	1/172
68938	Aspscr1	sp|Q8VBT9|ASPC1_MOUSE	0.08	1	0.71	0.71	0.08	12.38	1/172
110960	Tars	sp|Q9D0R2|SYTC_MOUSE	0.08	1	0.71	0.71	0.08	12.38	1/172
66902	Mtap	sp|Q9CQ65|MTAP_MOUSE	0.08	1	0.71	0.71	0.08	12.38	1/172
11775	Ap3b2	sp|Q9JME5|AP3B2_MOUSE	0.08	1	0.71	0.71	0.08	12.38	1/172
68964	1500010J02Rik	sp|Q5SUQ9-2|CTC1_MOUSE	0.08	1	0.71	0.71	0.08	12.38	1/172
BUB3_MOUSE	BUB3_MOUSE	sp|Q9WVA3|BUB3_MOUSE	0.08	1	0.71	0.71	0.08	12.38	1/172
23881	G3bp2	sp|P97379-2|G3BP2_MOUSE	0.08	1	0.71	0.71	0.08	12.38	1/172
18786	Plaa	sp|P27612|PLAP_MOUSE	0.08	1	0.71	0.71	0.08	12.38	1/172
13800	Enah	sp|Q03173-2|ENAH_MOUSE	0.08	1	0.71	0.71	0.08	12.38	1/172
12315	Calm3	sp|P62204|CALM_MOUSE	0.08	1	0.71	0.71	0.08	12.38	1/172
217737	Ahsa1	sp|Q8BK64|AHSA1_MOUSE	0.08	1	0.71	0.71	0.08	12.38	1/172
94230	Cpsf1	sp|Q9EPU4|CPSF1_MOUSE	0.08	1	0.71	0.71	0.08	12.38	1/172
64652	Nisch	sp|Q80TM9-2|NISCH_MOUSE	0.08	1	0.71	0.71	0.08	12.38	1/172
TTK_MOUSE	TTK_MOUSE	sp|P35761-2|TTK_MOUSE	0.08	1	0.71	0.71	0.08	12.38	1/172
212880	Ddx46	sp|Q569Z5|DDX46_MOUSE	0.08	1	0.71	0.71	0.08	12.38	1/172
68349	Ndufs3	sp|Q9DCT2|NDUS3_MOUSE	0.08	1	0.71	0.71	0.08	12.38	1/172
71978	Ppp2r2a	sp|Q6P1F6|2ABA_MOUSE	0.08	1	0.71	0.71	0.08	12.38	1/172
12408	Cbr1	sp|P48758|CBR1_MOUSE	0.08	1	0.71	0.71	0.08	12.38	1/172
72900	Ndufv2	sp|Q9D6J6-2|NDUV2_MOUSE	0.08	1	0.71	0.71	0.08	12.38	1/172
TRA2A_MOUSE	TRA2A_MOUSE	sp|Q6PFR5|TRA2A_MOUSE	0.08	1	0.71	0.71	0.08	12.38	1/172
20014	Rpn2	sp|Q9DBG6|RPN2_MOUSE	0.08	1	0.71	0.71	0.08	12.38	1/172
100503670	Rpl5	sp|P47962|RL5_MOUSE	0.08	1	0.71	0.71	0.08	12.38	1/172
67684	Luc7l3	sp|Q5SUF2-2|LC7L3_MOUSE	0.08	1	0.71	0.71	0.08	12.38	1/172
73830	Eif3k	sp|Q9DBZ5|EIF3K_MOUSE	0.08	1	0.71	0.71	0.08	12.38	1/172
234664	Nae1	sp|Q8VBW6|ULA1_MOUSE	0.08	1	0.71	0.71	0.08	12.38	1/172
56275	Rbm14	sp|Q8C2Q3|RBM14_MOUSE	0.08	1	0.71	0.71	0.08	12.38	1/172

## Sheet: Legend
Dataset EV1. Dataset of Proteomic Analysis of the Tfcp2l1 Interactome in mESCs
Tfcp2l1 protein interactomes were identified by mass spectrometry of immunoprecipitation products in mESCs stably expressing FLAG-tagged Tfcp2l1.
Proteins associated with Tfcp2l1 were investigated by LC-MS/MS and the CompPASS (Comparative Proteomics Analysis Software Suite) algorithm as previously described (Behrends et al., 2010, Sowa et al., 2009).
Total spectral counts (TSC) for each identified protein from each IP-MS/MS experiment were processed using the CompPASS and the resulting specificity scores such as the normalized D-score (DN-score), an associated p value, and Z-score were listed.
The DN-score, a representative metric used for the identification of candidate interacting proteins, was used for the MetaCore functional analysis of Tfcp2l1 interaction for investigating the gene networks, biofunctions, and canonical pathways.
Behrends C, Sowa ME, Gygi SP, Harper JW (2010) Network organization of the human autophagy system. Nature 466: 68-76
Sowa ME, Bennett EJ, Gygi SP, Harper JW (2009) Defining the human deubiquitinating enzyme interaction landscape. Cell 138: 389-403
