# Supplementary material for: Phosphorylation of TFCP2L1 by CDK1 is required for stem cell pluripotency and bladder carcinogenesis
Source: EMBO Mol Med. 2019 Nov 11;12(1):e10880. doi: 10.15252/emmm.201910880 (PMC6949511; doi:10.15252/emmm.201910880)
Supplement: Supplementary file 4 — Dataset EV2 [file EMMM-12-e10880-s004.xlsx]

## Sheet: Dataset EV2
Gene(s)	Tfcp2l1	Oct-4
Tmem81	0.886818	0.337164
Etnk2	0.899698	0.955676
Pycr2	0.899698	0.955676
Gpr1	0.899698	0.327586
Fbxo36	0.899698	0.955676
Dctn2	0.886818	0.886154
Baz2a	0.899698	0.365347
Rpl41,Zc3h10	0.886818	0.886154
Crsp3	0.899698	0.955676
Ddit4	0.545545	0.337164
Suhw2	0.899698	0.327586
Polr2e	0.899698	0.365347
Gpx4	0.886818	0.394118
Sbno2	0.899698	0.337164
Mbd3	0.899698	0.886154
Arsg	0.545545	0.365347
Socs3	0.899698	0.337164
Mafg	0.899698	0.337164
Aspscr1	0.899698	0.955676
C330016O10Rik	0.899698	0.886154
Efnb3	0.545545	0.337164
Sat2	0.886818	0.327586
Ggt6	0.886818	0.365347
1700001P01Rik	0.545545	0.337164
D230037D09Rik	0.886818	0.327586
Hist1h1c	0.886818	0.886154
Hist1h1a	0.886818	0.886154
Hrh2	0.545545	0.648718
Nsd1	0.886818	0.955676
Enc1	0.886818	0.337164
Il17rd	0.899698	0.886154
Mtmr12	0.899698	0.426638
Cbx7	0.886818	0.886154
Zbed4	0.899698	0.337164
Tuba1c	0.899698	0.337164
Rrn3	0.899698	0.886154
Ntan1	0.545545	0.337164
Vpreb1	0.545545	0.648718
Top3b	0.899698	0.955676
Trap1	0.899698	0.955676
Atp5j	0.899698	0.886154
Pim1	0.545545	0.410638
Msh5	0.899698	0.327586
Tcf19	0.886818	0.327586
Cchcr1	0.899698	0.365347
1700022C21Rik	0.886818	0.426638
Zfp57	0.899698	0.426638
1700106N22Rik	0.899698	0.955676
Fbxo11	0.545545	0.648718
Cxxc5	0.899698	0.426638
Fbxo15	0.899698	0.955676
Ccdc87	0.899698	0.337164
Cdca5	0.886818	0.955676
Slc20a1	0.899698	0.337164
Ctsa	0.886818	0.337164
Zfp335	0.886818	0.955676
Sulf2	0.545545	0.648718
AI481105	0.899698	0.426638
Dpm1	0.899698	0.327586
Lama5	0.899698	0.648718
Setx	0.886818	0.394118
Asb6	0.545545	0.327586
Tor1a	0.899698	0.327586
Gpr107	0.899698	0.327586
9130404D14Rik	0.899698	0.365347
Rif1	0.899698	0.955676
Slc43a1	0.545545	0.648718
Bcar3	0.886818	0.327586
Rab25	0.899698	0.327586
Zfp704	0.545545	0.955676
Polr3gl	0.899698	0.337164
Pex11b	0.899698	0.955676
Stmn1	0.886818	0.886154
2610002D18Rik	0.886818	0.886154
E2f2	0.886818	0.365347
Ddefl1	0.899698	0.886154
Tcea3	0.545545	0.648718
Arhgef19	0.899698	0.394118
Rragd	0.886818	0.327586
D5Ertd585e	0.899698	0.394118
Wbscr27	0.886818	0.327586
Nudt1	0.886818	0.886154
Gm443	0.886818	0.327586
Dppa3	0.545545	0.648718
Nanog	0.545545	0.955676
Fkbp4	0.899698	0.426638
Mkrn1	0.899698	0.955676
Trh	0.545545	0.648718
Zfp553	0.899698	0.426638
Sephs2	0.899698	0.327586
2310044H10Rik	0.899698	0.886154
Lhb	0.899698	0.337164
Bcat2	0.899698	0.365347
Sema4b	0.899698	0.955676
E2f4	0.545545	0.426638
Elmo3	0.899698	0.365347
Eif4ebp1	0.886818	0.365347
4930432K21Rik	0.899698	0.955676
Hook2	0.899698	0.394118
Kifc3	0.886818	0.648718
Cnot10	0.899698	0.955676
Icam1	0.886818	0.955676
Icam4	0.886818	0.365347
H2afx	0.886818	0.648718
Mras	0.886818	0.327586
Tcfcp2l1	0.899698	0.394118
Ccnt2	0.899698	0.955676
Ripk5	0.899698	0.886154
Lrrn2	0.886818	0.648718
Atp1b1	0.899698	0.337164
Dusp27	0.545545	0.426638
Uck2	0.886818	0.886154
BC031781	0.899698	0.955676
A230079K17Rik	0.899698	0.410638
9630055N22Rik	0.899698	0.394118
Hs6st1	0.899698	0.426638
Prei3	0.886818	0.955676
Pcmtd1	0.899698	0.337164
Trip12	0.899698	0.955676
Ptma	0.899698	0.410638
Dnajb3	0.886818	0.337164
Ppp1r7	0.899698	0.955676
Pawr	0.886818	0.337164
Helb	0.545545	0.648718
Kif5a	0.545545	0.955676
Atp5b	0.886818	0.426638
Sgk	0.545545	0.426638
Enpp3	0.886818	0.410638
Tube1	0.886818	0.886154
AK122525	0.899698	0.648718
Gja1	0.899698	0.394118
Nodal	0.886818	0.394118
Eef2	0.899698	0.886154
Brca1	0.886818	0.955676
Arfl4	0.899698	0.327586
Asb16	0.545545	0.648718
Gja7	0.899698	0.648718
Slc16a6	0.886818	0.394118
Cobl	0.899698	0.394118
Actr2	0.899698	0.955676
Cep68	0.886818	0.327586
Ranbp17	0.886818	0.365347
Mapk9	0.899698	0.955676
Hnrpab	0.886818	0.337164
Rmnd5b	0.899698	0.886154
Ncor1	0.545545	0.337164
D130058I21Rik	0.899698	0.426638
Pps	0.886818	0.426638
Upp1	0.545545	0.955676
Snx11	0.899698	0.394118
B230217C12Rik	0.886818	0.337164
Dicer1	0.899698	0.365347
Hsp90aa1	0.886818	0.955676
AW555464	0.545545	0.337164
Mycn	0.545545	0.955676
Dact1	0.886818	0.365347
1200003C05Rik	0.899698	0.648718
Zfyve1	0.886818	0.955676
Esrrb	0.886818	0.886154
Elovl7	0.899698	0.886154
Il6st	0.545545	0.648718
Ppap2a	0.545545	0.337164
Gcnt2	0.899698	0.955676
Gadd45g	0.899698	0.955676
Neurog1	0.886818	0.955676
Lysmd3	0.886818	0.337164
F2rl1	0.886818	0.426638
Hexb	0.899698	0.886154
Slc15a1	0.899698	0.648718
Dcp1a	0.899698	0.955676
3110001K24Rik	0.899698	0.394118
Isgf3g	0.899698	0.955676
Tsc22d1	0.886818	0.410638
Aaas	0.886818	0.955676
Rai14	0.545545	0.365347
Tsta3	0.899698	0.365347
Myh9	0.899698	0.337164
Kif21a	0.899698	0.426638
Pphln1	0.899698	0.955676
Spag6	0.899698	0.337164
Slc25a1	0.545545	0.955676
Eif2b5	0.545545	0.886154
Liph	0.899698	0.955676
Adipoq	0.886818	0.337164
Morc3	0.899698	0.955676
Zfp13	0.886818	0.426638
Tsga2	0.886818	0.337164
1700065O13Rik	0.899698	0.337164
Pou5f1	0.899698	0.648718
Hsp90ab1	0.886818	0.365347
Tgif1	0.545545	0.365347
Ypel5	0.886818	0.955676
Prepl	0.899698	0.955676
Srp19	0.886818	0.886154
Cdc25c	0.886818	0.337164
Jmjd1b	0.886818	0.410638
Ctnna1	0.899698	0.327586
Arhgap12	0.899698	0.955676
Smad7	0.899698	0.426638
1110032A13Rik	0.886818	0.327586
Uhrf2	0.886818	0.648718
Trim8	0.545545	0.394118
Rbm4	0.899698	0.365347
Rbm14	0.899698	0.886154
1110014N23Rik	0.899698	0.426638
Zfpl1	0.899698	0.955676
Nat10	0.886818	0.886154
Stk35	0.899698	0.955676
Snta1	0.886818	0.365347
Top1	0.899698	0.327586
Acot8	0.899698	0.955676
Zswim1	0.886818	0.365347
F730014I05Rik	0.899698	0.365347
Adnp	0.899698	0.955676
Dido1	0.886818	0.886154
Stmn3	0.886818	0.365347
Nrarp	0.899698	0.955676
Notch1	0.899698	0.955676
Rapgef1	0.886818	0.327586
Abl1	0.899698	0.365347
Smtnl1	0.899698	0.365347
Atp1a1	0.899698	0.955676
Rsbn1	0.886818	0.886154
Slc44a3	0.886818	0.426638
Dnttip2	0.899698	0.337164
Skil	0.899698	0.426638
Ccna2	0.899698	0.886154
EG624866	0.886818	0.426638
Schip1	0.899698	0.426638
Pdgfc	0.899698	0.648718
Mnd1	0.899698	0.337164
Muc1	0.545545	0.394118
Efna4	0.886818	0.337164
4930504E06Rik	0.886818	0.886154
Acp6	0.886818	0.886154
Dab1	0.899698	0.410638
Plekhf2	0.899698	0.337164
4931406I20Rik	0.886818	0.327586
2610528J11Rik	0.886818	0.327586
Slc2a1	0.886818	0.337164
Gjb3	0.899698	0.365347
Rps6ka1	0.899698	0.955676
Zbtb40	0.899698	0.955676
Camk2n1	0.545545	0.886154
Klhdc7a	0.886818	0.337164
Crocc	0.545545	0.365347
Mib2	0.899698	0.337164
Ccnc	0.899698	0.955676
Rg9mtd3	0.899698	0.426638
Xpa	0.545545	0.426638
Ptpn3	0.886818	0.648718
Aff1	0.545545	0.337164
Hsd17b11	0.899698	0.955676
Idua	0.899698	0.955676
Dynll1	0.886818	0.365347
Hspb8	0.899698	0.327586
Tbx3	0.545545	0.337164
Ubc	0.899698	0.955676
2900083I11Rik	0.899698	0.365347
Ywhag	0.899698	0.955676
Prkrip1	0.899698	0.955676
Pcolce	0.899698	0.337164
Pdgfa	0.545545	0.648718
Ftsj2	0.899698	0.955676
Zfp469	0.899698	0.327586
Orc5l	0.899698	0.337164
Crmp1	0.886818	0.365347
6820424L24Rik	0.886818	0.886154
Rbpj	0.886818	0.955676
Chic2	0.899698	0.337164
Clock	0.899698	0.365347
A930037G23Rik	0.886818	0.365347
Casc1	0.899698	0.337164
Tcf3	0.886818	0.410638
1700012H05Rik	0.899698	0.648718
2310014L17Rik	0.899698	0.365347
Chmp2a	0.886818	0.886154
Mzf1	0.886818	0.327586
Prkcb1	0.899698	0.426638
Xpo6	0.899698	0.337164
Psmd13	0.886818	0.337164
Fgf4	0.545545	0.955676
Slc1a5	0.899698	0.955676
Pvr	0.886818	0.426638
Zfp428	0.886818	0.955676
Rps19	0.899698	0.394118
Neud4	0.899698	0.337164
Zfp568	0.886818	0.648718
Zfp715	0.899698	0.955676
Sphk2	0.886818	0.337164
Klf13	0.899698	0.365347
Idh2	0.545545	0.365347
Sntb2	0.899698	0.955676
Got1l1	0.886818	0.337164
Rbpms	0.899698	0.327586
Zfp42	0.899698	0.955676
Gatad2a	0.899698	0.337164
Cc2d1a	0.899698	0.886154
Nod2	0.899698	0.365347
Chd9	0.899698	0.955676
Mt1	0.886818	0.955676
4733401H18Rik	0.899698	0.365347
Axud1	0.886818	0.886154
Ctnnb1	0.899698	0.955676
Sesn3	0.886818	0.648718
Ldlr	0.899698	0.955676
Arih1	0.899698	0.955676
Gsta4	0.886818	0.648718
Slc25a36	0.899698	0.394118
D9Ertd280e	0.899698	0.365347
Rnf12	0.886818	0.394118
Rbbp7	0.899698	0.394118
Slc25a5	0.899698	0.365347
Xpnpep2	0.545545	0.337164
Clasp1	0.886818	0.955676
Nvl	0.886818	0.955676
Cnih4	0.899698	0.426638
Hspd1	0.899698	0.337164
Orc2l	0.886818	0.394118
Nol5	0.899698	0.337164
Creb1	0.886818	0.886154
Atic	0.886818	0.327586
Hdlbp	0.886818	0.886154
Sept2	0.899698	0.955676
Tmem4	0.886818	0.365347
Cited2	0.899698	0.955676
Rps12	0.899698	0.337164
Cd164	0.899698	0.955676
Akap12	0.886818	0.365347
Ppa1	0.899698	0.337164
Ipmk	0.899698	0.337164
Gstt2	0.545545	0.337164
Mif	0.899698	0.365347
Ndufs7	0.899698	0.886154
BC072620	0.899698	0.365347
Socs2	0.899698	0.410638
Slc25a39	0.899698	0.955676
Grn	0.899698	0.337164
Wipi1	0.886818	0.955676
Sfrs2	0.899698	0.955676
Mfsd11	0.899698	0.955676
Fignl1	0.899698	0.337164
4932417H02Rik	0.899698	0.955676
Thoc4	0.886818	0.327586
Anapc11	0.899698	0.365347
Narf	0.899698	0.337164
A630050E13Rik	0.545545	0.886154
Xpo1	0.899698	0.886154
Rps27a	0.886818	0.337164
Rtn4	0.886818	0.886154
Psme4	0.899698	0.337164
Rhbdd3	0.899698	0.337164
Canx	0.899698	0.886154
Rad50	0.886818	0.955676
Dbnl	0.886818	0.337164
Map2k3	0.899698	0.426638
1500010J02Rik	0.899698	0.426638
Mybbp1a	0.899698	0.337164
Slc43a2	0.899698	0.337164
Myo1c	0.899698	0.337164
Cdk5rap3	0.886818	0.365347
Kpnb1	0.899698	0.955676
Npepps	0.886818	0.337164
Psmb3	0.886818	0.337164
4121402D02Rik	0.886818	0.955676
Calm1	0.899698	0.955676
4930573I19Rik	0.886818	0.337164
Cdca4	0.899698	0.337164
Odc1	0.886818	0.886154
C330021A05Rik	0.886818	0.327586
Fancm	0.545545	0.337164
2810055F11Rik	0.899698	0.886154
Cdk7	0.886818	0.337164
BC010304	0.886818	0.337164
Gpr98	0.899698	0.955676
Cetn3	0.886818	0.955676
Ecd	0.886818	0.886154
AA536717	0.899698	0.955676
Oxnad1	0.886818	0.426638
Gnpnat1	0.886818	0.410638
Wdr23	0.886818	0.426638
Tnfrsf10b	0.545545	0.337164
Rpp14	0.886818	0.327586
Pxk	0.899698	0.955676
Pdhb	0.899698	0.648718
Atad2	0.886818	0.955676
Mtss1	0.545545	0.955676
Scrib	0.886818	0.365347
Exosc4	0.886818	0.886154
Maf1	0.899698	0.337164
Foxh1	0.886818	0.955676
Lrrc14	0.886818	0.426638
Commd5	0.886818	0.955676
Smcr7l	0.886818	0.365347
Tob2	0.899698	0.886154
Pim3	0.545545	0.337164
Tmem16f	0.899698	0.394118
Yars2	0.899698	0.886154
1810015A11Rik	0.886818	0.886154
Ccdc116	0.886818	0.886154
4930455C21Rik	0.886818	0.337164
Alg1	0.886818	0.327586
Hmgn1	0.886818	0.365347
Pdcd2	0.899698	0.955676
Zfp213	0.899698	0.337164
Ccnf	0.899698	0.886154
Fahd1	0.886818	0.886154
Hagh	0.899698	0.955676
Nme3,Mrps34	0.899698	0.337164
Bak1	0.886818	0.337164
2600005C20Rik	0.886818	0.886154
Brd4	0.899698	0.365347
Cd320	0.886818	0.365347
B3galt4	0.886818	0.955676
Brd2	0.545545	0.410638
D17H6S56E-5	0.899698	0.337164
Ly6g6e	0.899698	0.337164
Slc25a27	0.899698	0.337164
Cul7	0.886818	0.394118
2410015M20Rik	0.886818	0.394118
Ankrd12	0.886818	0.337164
Msh2	0.886818	0.955676
Wdr36	0.886818	0.955676
Hars	0.899698	0.955676
Hars2	0.886818	0.955676
Lmnb1	0.886818	0.955676
Poli	0.899698	0.426638
AV312086	0.886818	0.955676
Psat1	0.886818	0.365347
Npm3	0.886818	0.327586
Mgea5	0.899698	0.955676
Cfl1	0.899698	0.886154
Esrra	0.886818	0.955676
Cox8a	0.886818	0.337164
Ganab	0.886818	0.426638
Tmem85	0.886818	0.365347
Rbm17	0.886818	0.955676
Trpm7	0.886818	0.365347
Zc3h8	0.886818	0.955676
Sox12	0.899698	0.365347
Zcchc3	0.899698	0.886154
6820408C15Rik	0.899698	0.955676
3230401D17Rik	0.886818	0.955676
BC067047	0.545545	0.365347
Zfp64	0.899698	0.955676
Stx16	0.545545	0.955676
Zmynd19	0.899698	0.327586
Man1b1	0.899698	0.955676
Rpl7a	0.899698	0.426638
Crat	0.899698	0.337164
Phyh	0.545545	0.337164
Nfe2l2	0.886818	0.886154
Atp5c1	0.899698	0.955676
Kin	0.899698	0.955676
Exosc8	0.545545	0.955676
Alg5	0.886818	0.955676
Dcamkl2	0.886818	0.337164
Mapbpip	0.886818	0.365347
Ubqln4	0.899698	0.327586
Shc1	0.899698	0.337164
Rps27	0.899698	0.365347
Gabpb2	0.886818	0.886154
Mllt11	0.545545	0.327586
Cdc42se1	0.886818	0.365347
Prune	0.545545	0.955676
Lass2	0.886818	0.337164
Prpf3	0.899698	0.365347
LOC622665	0.899698	0.337164
Gm50	0.899698	0.955676
Lsm10	0.886818	0.955676
Stk40	0.886818	0.426638
Psmb2	0.899698	0.886154
Mecr	0.886818	0.337164
Arid1a	0.899698	0.955676
Dffb	0.886818	0.886154
BC046331	0.899698	0.955676
Ssu72	0.886818	0.365347
4930473A06Rik	0.886818	0.955676
Rraga	0.886818	0.327586
Rnf10	0.899698	0.337164
Tmem118	0.899698	0.955676
2410131K14Rik	0.886818	0.955676
1110008J03Rik	0.545545	0.955676
Ddx54	0.886818	0.955676
Ddx55	0.886818	0.955676
Eif4h	0.886818	0.337164
Bcl7b	0.886818	0.327586
Slc12a9	0.899698	0.365347
Pop7	0.899698	0.955676
Fbxl18	0.886818	0.886154
Paxip1	0.899698	0.337164
Apbb2	0.886818	0.648718
A230062G08Rik	0.886818	0.337164
Paics	0.886818	0.955676
Crlz1	0.899698	0.955676
Mobkl1a	0.899698	0.337164
Sdad1	0.886818	0.886154
Nup54	0.899698	0.886154
Rybp	0.899698	0.327586
Thumpd3	0.886818	0.426638
Cops7a	0.899698	0.327586
Rad51ap1	0.899698	0.955676
D6Wsu163e	0.899698	0.955676
Bcat1	0.899698	0.365347
1110001J03Rik	0.545545	0.955676
Immt	0.886818	0.426638
1700040I03Rik	0.886818	0.955676
Cct7	0.886818	0.886154
Rab7	0.886818	0.955676
Rrm1	0.899698	0.337164
Tmem41b	0.899698	0.337164
Ipo7	0.886818	0.955676
Wee1	0.899698	0.886154
Mir16	0.886818	0.955676
Atxn2l	0.899698	0.955676
1110032O16Rik	0.886818	0.327586
Bcl7c	0.886818	0.337164
Ate1	0.899698	0.365347
Rplp2	0.899698	0.955676
Tspan4	0.886818	0.337164
Ccnd1	0.899698	0.648718
BC089491	0.886818	0.337164
Timm50	0.899698	0.337164
Rps16	0.899698	0.955676
Nudt19	0.886818	0.886154
Ankrd27	0.899698	0.337164
Leng8	0.899698	0.365347
Prmt1	0.886818	0.327586
Rps11	0.899698	0.886154
Ngrn	0.899698	0.337164
Mesdc2	0.899698	0.365347
Ctcf	0.886818	0.365347
Cdh1	0.886818	0.886154
5830457O10Rik	0.899698	0.337164
Wwp2	0.886818	0.365347
Aars	0.899698	0.955676
Gse1	0.886818	0.337164
Ankrd11	0.899698	0.337164
Spg7	0.899698	0.886154
Fut10	0.899698	0.886154
Ppp2cb	0.899698	0.955676
Map2k7	0.899698	0.955676
Ctxn1	0.886818	0.365347
Cdkn2aip	0.899698	0.365347
Wwc2	0.886818	0.327586
Ddx49	0.899698	0.886154
Cope	0.899698	0.955676
Lsm4	0.545545	0.337164
2010315L10Rik	0.886818	0.886154
Mmaa	0.899698	0.886154
Lphn1	0.545545	0.648718
Ier2	0.545545	0.327586
Trmt1	0.545545	0.337164
G430095P16Rik	0.886818	0.327586
Prdx2	0.545545	0.955676
Tnpo2	0.886818	0.365347
Mt2	0.899698	0.886154
Nup93	0.886818	0.337164
Stag1	0.886818	0.394118
EG434437	0.899698	0.955676
Gpx1	0.899698	0.955676
Impdh2	0.899698	0.327586
Acvr2b	0.886818	0.337164
Zbtb44	0.545545	0.955676
Fem1b	0.886818	0.365347
Gclc	0.886818	0.394118
Eef1a1	0.886818	0.886154
Morf4l1	0.886818	0.365347
2610101N10Rik	0.899698	0.955676
Tbl1x	0.545545	0.648718
Actr3	0.899698	0.955676
Tmcc2	0.886818	0.337164
Nav1	0.899698	0.337164
Kcnt2	0.899698	0.955676
Terf1	0.886818	0.365347
Rasal2	0.899698	0.337164
B4galt3	0.886818	0.955676
Ppox	0.886818	0.327586
F11r	0.886818	0.337164
Refbp2	0.886818	0.337164
Efcab2	0.886818	0.337164
D1Pas1	0.886818	0.337164
Crry	0.886818	0.337164
Ugcgl1	0.899698	0.426638
4632411B12Rik	0.899698	0.886154
D1Bwg0212e	0.545545	0.426638
Hibch	0.899698	0.327586
Bard1	0.886818	0.955676
Dnpep	0.899698	0.886154
A230078I05Rik	0.886818	0.337164
Utp14b,Acsl3	0.899698	0.955676
Mrpl44	0.886818	0.886154
Tmbim4	0.886818	0.955676
Pip5k2c	0.899698	0.365347
Arhgap9	0.899698	0.337164
Dgka	0.545545	0.337164
Hint3	0.899698	0.426638
1700025K23Rik	0.899698	0.955676
Derl3	0.899698	0.365347
Cstb	0.886818	0.337164
Gamt	0.899698	0.327586
Cntnap1	0.545545	0.394118
Aoc2	0.886818	0.365347
Tmem106a	0.899698	0.337164
Tex2	0.899698	0.955676
Gprc5c	0.886818	0.337164
Sec14l1	0.899698	0.337164
Sgsh	0.886818	0.337164
Lrrc45	0.899698	0.337164
Smek2	0.899698	0.337164
Ccng1	0.899698	0.327586
Trim41	0.899698	0.327586
Cnot8	0.545545	0.955676
2310033P09Rik	0.886818	0.337164
1110031B06Rik	0.899698	0.426638
BC050078	0.886818	0.327586
Flii	0.545545	0.337164
2310047M10Rik	0.886818	0.327586
Vamp2	0.886818	0.365347
Tmem102	0.899698	0.327586
Psmb6	0.899698	0.365347
Gosr1	0.886818	0.337164
2610507B11Rik	0.886818	0.365347
Ap2b1	0.886818	0.365347
Appbp2	0.886818	0.365347
Tob1	0.886818	0.337164
Atad4	0.899698	0.955676
Pparbp	0.886818	0.426638
Crkrs	0.899698	0.955676
Eml1	0.886818	0.426638
Mark3	0.899698	0.337164
Jag2	0.886818	0.955676
Ncoa1	0.886818	0.365347
Sec23a	0.545545	0.337164
Map3k9	0.899698	0.337164
Zfp410	0.899698	0.337164
Angel1	0.886818	0.337164
Mrps36	0.886818	0.337164
Zfp322a	0.886818	0.337164
Exoc2	0.899698	0.955676
EG432743	0.899698	0.955676
Habp4	0.899698	0.337164
Arrdc3	0.886818	0.886154
Zcchc9	0.899698	0.327586
Anxa11	0.886818	0.955676
A630054L15Rik	0.886818	0.337164
Actr8	0.886818	0.365347
Psme2	0.899698	0.365347
Rnf31	0.899698	0.327586
Dpysl2	0.899698	0.955676
EG432870	0.886818	0.886154
Lrch1	0.899698	0.337164
Nr4a1	0.886818	0.426638
9430023L20Rik	0.545545	0.955676
Eef1d	0.899698	0.327586
Tigd5	0.886818	0.365347
Oplah	0.899698	0.337164
Nfkbil2	0.886818	0.337164
Cyhr1	0.899698	0.426638
Rbm9	0.545545	0.337164
Gga1	0.899698	0.886154
Sh3bp1	0.545545	0.337164
Map3k7ip1	0.886818	0.955676
Zcrb1	0.886818	0.886154
Fmnl3	0.899698	0.955676
Smarcd1	0.886818	0.955676
2310016M24Rik	0.899698	0.337164
4930517K11Rik	0.886818	0.327586
Pkp2	0.886818	0.886154
Dgcr2	0.886818	0.337164
Dvl3	0.899698	0.365347
Clcn2	0.899698	0.337164
Ccdc14	0.899698	0.337164
Gtf2e1	0.886818	0.337164
Arl6	0.899698	0.394118
Cxadr	0.899698	0.337164
Igfals	0.899698	0.337164
Spsb3	0.899698	0.337164
Gng13	0.886818	0.337164
Tead3	0.899698	0.337164
Ddah2	0.886818	0.337164
Gna-rs1	0.886818	0.337164
Sh3gl1	0.886818	0.337164
Mylc2b	0.899698	0.365347
Cox7a2l	0.886818	0.337164
2610024E20Rik	0.899698	0.337164
2810012G03Rik	0.886818	0.327586
Hbegf	0.545545	0.337164
Hdac3	0.899698	0.955676
4631403P03Rik	0.886818	0.955676
Gnpda1	0.899698	0.337164
Zfp438	0.899698	0.886154
Slc6a7	0.886818	0.337164
Pmaip1	0.899698	0.337164
Afg3l2	0.899698	0.337164
Mapk4	0.899698	0.886154
Cpt1a	0.899698	0.410638
Cep55	0.899698	0.426638
5730455O13Rik	0.886818	0.955676
BC021614	0.545545	0.327586
Got1	0.886818	0.886154
Psd	0.899698	0.648718
Fbxl15	0.899698	0.886154
6330577E15Rik	0.899698	0.337164
Tmem151	0.899698	0.394118
Yif1a	0.886818	0.955676
Mus81	0.886818	0.394118
Acsl5	0.886818	0.337164
Sipa1	0.899698	0.337164
Capn1	0.899698	0.337164
Gpr137	0.899698	0.327586
Bad	0.886818	0.365347
Nxf1	0.899698	0.327586
Ahnak	0.899698	0.337164
Dnajc17	0.886818	0.337164
Spint1	0.899698	0.327586
Mapkbp1	0.886818	0.955676
3110001I20Rik	0.899698	0.886154
Zfp661	0.899698	0.337164
Prei4	0.886818	0.337164
Rbbp9	0.886818	0.337164
Nrsn2	0.886818	0.337164
Snx21	0.899698	0.327586
Zswim3	0.886818	0.886154
B4galt5	0.899698	0.886154
A830007P12Rik	0.545545	0.327586
Edf1	0.899698	0.327586
B230317C12Rik	0.899698	0.327586
Ggta1	0.899698	0.337164
Ly75	0.899698	0.394118
Gca	0.899698	0.886154
Serping1	0.886818	0.327586
Psmc3	0.886818	0.327586
Mybpc3	0.886818	0.337164
Clcc1	0.545545	0.648718
Gclm	0.545545	0.955676
Ccrn4l	0.886818	0.365347
Wwtr1	0.899698	0.886154
Commd2	0.899698	0.955676
Sfrp2	0.899698	0.955676
Adam15	0.886818	0.337164
Pygo2	0.899698	0.337164
Ubap2l	0.886818	0.337164
Vps45	0.886818	0.337164
Otud7b	0.886818	0.955676
Uqcrh	0.899698	0.337164
Ipp	0.886818	0.337164
4833401D15Rik	0.899698	0.327586
Tmem53	0.886818	0.337164
Atp6v0b	0.899698	0.337164
Epha10	0.545545	0.327586
Zc3h12a	0.899698	0.337164
Thrap3	0.545545	0.337164
Trappc3	0.545545	0.365347
Gjb5	0.545545	0.327586
Pef1	0.886818	0.886154
2300002D11Rik	0.545545	0.327586
Hp1bp3	0.886818	0.886154
Tmco4	0.886818	0.327586
D4Ertd429e	0.886818	0.365347
Plekhg5	0.899698	0.426638
Nadk	0.886818	0.337164
Mmp23	0.545545	0.337164
Coq3	0.886818	0.955676
Dnaja1	0.899698	0.365347
Aqp3	0.899698	0.394118
Ube2r2	0.886818	0.337164
2310028H24Rik	0.886818	0.955676
Dnaic1	0.899698	0.955676
Rusc2	0.886818	0.337164
Tln1	0.886818	0.955676
Creb3	0.899698	0.955676
Psip1	0.886818	0.337164
Cops4	0.899698	0.955676
Tpst2	0.886818	0.955676
D5Ertd40e	0.545545	0.365347
Coro1c	0.545545	0.337164
BC057022	0.899698	0.337164
Scarb1	0.899698	0.337164
Limk1	0.899698	0.955676
Stx1a	0.899698	0.365347
Dtx2	0.899698	0.337164
Gnb2	0.899698	0.886154
Gpr146	0.899698	0.337164
Tyms	0.886818	0.327586
Ppp1cb	0.899698	0.955676
Mxd4	0.899698	0.955676
Sgcb	0.899698	0.337164
Cenpc1	0.545545	0.648718
Asahl	0.899698	0.337164
Bmp2k	0.899698	0.337164
B4galnt3	0.886818	0.365347
Ptms	0.899698	0.327586
Gprc5a	0.899698	0.337164
Ppfibp1	0.899698	0.337164
2310005E10Rik	0.886818	0.337164
Trim24	0.545545	0.365347
Zfp212	0.545545	0.337164
Mpp6	0.899698	0.327586
Copb1	0.899698	0.955676
Gm166	0.899698	0.337164
Tmem142c	0.899698	0.365347
Odf3	0.545545	0.426638
Slc25a22	0.886818	0.426638
Pnpla2	0.899698	0.426638
Cd151	0.899698	0.337164
Strn4	0.886818	0.337164
Dact3	0.899698	0.327586
Opa3	0.886818	0.327586
Mark4	0.899698	0.365347
BC024561	0.899698	0.327586
Zfp27	0.886818	0.410638
Capns1	0.545545	0.394118
Polr2i	0.899698	0.337164
Leng9	0.886818	0.394118
Cdc42ep5	0.899698	0.327586
D430041B17Rik	0.899698	0.327586
Pold1	0.886818	0.955676
Ptov1	0.545545	0.955676
Nosip	0.899698	0.337164
Fcgrt	0.899698	0.337164
2410127E16Rik	0.899698	0.337164
Cyfip1	0.886818	0.955676
Nipa2	0.886818	0.337164
1700111A04Rik	0.886818	0.337164
EG622320	0.899698	0.426638
Atp6v0d1	0.899698	0.337164
Lypla3	0.886818	0.955676
Ap1g1	0.899698	0.955676
Gabarapl2	0.545545	0.955676
Mon1b	0.899698	0.337164
4833427B12Rik	0.899698	0.955676
Fanca	0.899698	0.337164
Tcf25	0.886818	0.337164
Slc25a15	0.886818	0.365347
Mrps31	0.899698	0.955676
Mlf1ip	0.899698	0.955676
Ints10	0.899698	0.955676
Slc18a1	0.899698	0.337164
Txnl6	0.899698	0.337164
Jak3	0.899698	0.337164
Gadd45gip1	0.886818	0.337164
Gcdh	0.886818	0.886154
Rnaseh2a	0.545545	0.394118
Ccdc113	0.545545	0.327586
Sema3b	0.886818	0.327586
Traip	0.886818	0.327586
Dag1	0.899698	0.337164
Usp4	0.545545	0.426638
Celsr3	0.899698	0.955676
Slc26a6	0.899698	0.337164
Spa17	0.899698	0.337164
Tbrg1	0.899698	0.886154
Abcg4	0.899698	0.365347
Ttc12	0.899698	0.337164
Dis3l	0.886818	0.410638
Rfxdc2	0.899698	0.648718
Prps1	0.899698	0.410638
Phf8	0.899698	0.955676
Zdhhc9	0.886818	0.365347
Nmnat2	0.886818	0.327586
9130211I03Rik	0.545545	0.337164
Efhd1	0.886818	0.327586
Ppm1h	0.899698	0.955676
Hivep2	0.899698	0.648718
Ccr10	0.886818	0.410638
Hic1	0.886818	0.886154
Doc2b	0.899698	0.337164
Sez6	0.545545	0.337164
Tcfap2a	0.886818	0.886154
Nfil3	0.886818	0.886154
Gpc6	0.899698	0.886154
Cadps	0.899698	0.365347
Zic2	0.545545	0.337164
Zfp503	0.886818	0.365347
Hoxc12	0.899698	0.327586
Hoxc5	0.886818	0.410638
Fbxo32	0.886818	0.426638
Adamts1	0.545545	0.886154
Dll1	0.899698	0.426638
Ntn2l	0.899698	0.337164
Shd	0.886818	0.365347
Gata6	0.886818	0.886154
Pcdhga10	0.886818	0.327586
Adra2a	0.886818	0.327586
Kcnk4	0.899698	0.327586
Mrg1	0.545545	0.394118
Kcnb1	0.899698	0.955676
Cyp24a1	0.899698	0.337164
Bmp7	0.886818	0.886154
Celsr2	0.899698	0.365347
Zbtb7b	0.545545	0.648718
Tal1	0.886818	0.886154
Mfsd2	0.545545	0.337164
Bai2	0.899698	0.365347
Casz1	0.899698	0.955676
E130309F12Rik	0.899698	0.426638
Gsh1	0.545545	0.337164
Flt1	0.886818	0.337164
C130090K23Rik	0.886818	0.337164
Ankrd56	0.899698	0.327586
Kcnj8	0.899698	0.337164
Hoxa10	0.886818	0.327586
Nlrp6	0.886818	0.327586
Fgf15	0.899698	0.426638
Adamts17	0.899698	0.337164
Mesp1	0.886818	0.886154
Pde8a	0.899698	0.955676
Cpeb1	0.899698	0.337164
Mtap6	0.886818	0.394118
Fa2h	0.899698	0.955676
EG434280	0.545545	0.327586
Megf11	0.886818	0.337164
E330016A19Rik	0.899698	0.337164
AI427122	0.899698	0.955676
Cr2	0.886818	0.955676
Aox1	0.886818	0.410638
Spata3	0.899698	0.426638
Rdh7	0.545545	0.365347
1700060H10Rik	0.899698	0.955676
Gna15	0.545545	0.327586
Chpt1	0.899698	0.337164
Ramp2	0.886818	0.365347
EG574403	0.886818	0.365347
C030019I05Rik	0.886818	0.327586
Il3	0.886818	0.337164
Ramp3	0.899698	0.337164
Scarf1	0.886818	0.337164
Myo18a	0.545545	0.648718
Tbkbp1	0.545545	0.337164
Fbxo33	0.545545	0.365347
Itga1	0.886818	0.327586
Scgn	0.886818	0.394118
Nrsn1	0.886818	0.426638
Slmap	0.899698	0.648718
Zfp395	0.899698	0.337164
6030408B16Rik	0.545545	0.426638
Amhr2	0.886818	0.337164
Ank	0.899698	0.337164
Ehd3	0.886818	0.955676
Pcdhga11	0.545545	0.327586
Arhgap26	0.886818	0.337164
Ftmt	0.886818	0.426638
Blnk	0.886818	0.365347
Sh3pxd2a	0.899698	0.327586
1700020D05Rik	0.886818	0.327586
Ppp1r14d	0.899698	0.337164
Slc12a1	0.545545	0.337164
F730031O20Rik	0.899698	0.337164
Taf3	0.899698	0.337164
Pdzk1ip1	0.899698	0.337164
Artn	0.886818	0.327586
Brdt	0.899698	0.337164
Gal3st4	0.899698	0.426638
Mmd2	0.899698	0.337164
Pclo	0.886818	0.337164
Dnajb8	0.899698	0.327586
9130221H12Rik	0.545545	0.426638
Krtdap	0.886818	0.365347
Napsa	0.899698	0.337164
Ap3b2	0.886818	0.327586
Sh3gl3	0.886818	0.337164
Star	0.886818	0.337164
Hsh2d	0.899698	0.337164
D330022A01Rik	0.886818	0.337164
Col5a3	0.886818	0.327586
Zfp609	0.886818	0.337164
Mcf2	0.899698	0.337164

## Sheet: Legend
Dataset EV2. List of Genes Located Within 10 kb Upstream and Downstream of the Tfcp2l1 DNA-Binding Peaks that showed Transcription Start Site (TSS) Association Scores >0.5 from a Previously Reported Chip-Seq Dataset.
Values in each gene indicate the association scores with Tfcp2l1 or Oct-4 transcription factors, and range between 0 and 1. A higher score implies a higher chance of the gene being the target of the Tfcp2l1 or Oct-4, as previously described (Chen, Xu et al., 2008).
Chen X, Xu H, Yuan P, Fang F, Huss M, Vega VB, Wong E, Orlov YL, Zhang W, Jiang J, Loh YH, Yeo HC, Yeo ZX, Narang V, Govindarajan KR, Leong B, Shahab A, Ruan Y, Bourque G, Sung WK et al. (2008) Integration of external signaling pathways with the core transcriptional network in embryonic stem cells. Cell 133: 1106-17
