# Supplementary material for: Phosphorylation of TFCP2L1 by CDK1 is required for stem cell pluripotency and bladder carcinogenesis
Source: EMBO Mol Med. 2019 Nov 11;12(1):e10880. doi: 10.15252/emmm.201910880 (PMC6949511; doi:10.15252/emmm.201910880)
Supplement: Supplementary file 5 — Source Data for Expanded View and Appendix [file EMMM-12-e10880-s012.zip]

Archive with 15 entries (14 files):
- Heoetal_Source_data_EV_Appendix/
- Heoetal_Source_data_EV_Appendix/.DS_Store
- Heoetal_Source_data_EV_Appendix/Heoetal_Source_data_Appendix_Fig_S1.xlsx
- Heoetal_Source_data_EV_Appendix/Heoetal_Source_data_Fig_EV3.xlsx
- Heoetal_Source_data_EV_Appendix/Heoetal_Source_data_Fig_EV4.xlsx
- Heoetal_Source_data_EV_Appendix/Heoetal_Source_data_Fig_EV5.xlsx
- Heoetal_Source_data_EV_Appendix/Heoetal_Source_data_uncropped_Appendix_Fig_S3.pdf
- Heoetal_Source_data_EV_Appendix/Heoetal_Source_data_uncropped_Fig_EV5.pdf
- Heoetal_Source_data_EV_Appendix/Heoetal_Source_data_Appendix_Fig_S3.xlsx
- Heoetal_Source_data_EV_Appendix/Heoetal_Source_data_Appendix_Fig_S4.xlsx
- Heoetal_Source_data_EV_Appendix/Heoetal_Source_data_Fig_EV1.xlsx
- Heoetal_Source_data_EV_Appendix/Heoetal_Source_data_Fig_EV2.xlsx
- Heoetal_Source_data_EV_Appendix/Heoetal_Source_data_uncropped_Appendix_Fig_S2.pdf
- Heoetal_Source_data_EV_Appendix/Heoetal_Source_data_uncropped_Fig_EV1.pdf
- Heoetal_Source_data_EV_Appendix/Heoetal_Source_data_uncropped_Fig_EV2.pdf
