# Supplementary material for: Phosphorylation of TFCP2L1 by CDK1 is required for stem cell pluripotency and bladder carcinogenesis
Source: EMBO Mol Med. 2019 Nov 11;12(1):e10880. doi: 10.15252/emmm.201910880 (PMC6949511; doi:10.15252/emmm.201910880)
Supplement: Supplementary file 5 — Source Data for Expanded View and Appendix [file EMMM-12-e10880-s012.zip › Heoetal_Source_data_EV_Appendix/Heoetal_Source_data_Appendix_Fig_S1.xlsx]

## Sheet: Appendix Fig S1C
n=4
Nanog_Luc											6xOS2_Luc
	empty				Cdk1							empty				Cdk1
empty	1	1	1	1	1.76824	1.83855	1.71873	1.96546			empty	1	1	1	1	1.83855	2.3193	2.04105	2.13338
Tfcp2l1-WT	2.70278	2.26981	2.11173	2.22884	3.47076	2.83541	2.77825	2.6498			Tfcp2l1-WT	2.26981	2.62724	2.70225	2.73607	2.83541	3.03395	3.38037	3.06599
Tfcp2l1-T177A	0.85586	1.16588	0.83598	0.896323	1.29239	1.3482	1.13782	1.29122			Tfcp2l1-T177A	1.16588	1.2102	1.28785	1.24841	1.3482	1.61296	1.38672	1.56177
Bonferroni's multiple comparisons test	Mean Diff.	95.00% CI of diff.	Significant?	Summary	Adjusted P Value						Bonferroni's multiple comparisons test	Mean Diff.	95.00% CI of diff.	Significant?	Summary	Adjusted P Value
empty											empty
Tfcp2l1-WT vs. empty	1.328	0.9794 to 1.677	Yes	****	<0.0001						Tfcp2l1-WT vs. empty	1.584	1.305 to 1.863	Yes	****	<0.0001
Tfcp2l1-WT vs. Tfcp2l1-T177A	1.39	1.041 to 1.739	Yes	****	<0.0001						Tfcp2l1-WT vs. Tfcp2l1-T177A	1.356	1.077 to 1.635	Yes	****	<0.0001
Cdk1											Cdk1
Tfcp2l1-WT vs. empty	1.111	0.7619 to 1.460	Yes	****	<0.0001						Tfcp2l1-WT vs. empty	0.9959	0.7169 to 1.275	Yes	****	<0.0001
Tfcp2l1-WT vs. Tfcp2l1-T177A	1.666	1.317 to 2.015	Yes	****	<0.0001						Tfcp2l1-WT vs. Tfcp2l1-T177A	1.602	1.323 to 1.880	Yes	****	<0.0001
Bonferroni's multiple comparisons test	Mean Diff.	95.00% CI of diff.	Significant?	Summary	Adjusted P Value						Bonferroni's multiple comparisons test	Mean Diff.	95.00% CI of diff.	Significant?	Summary	Adjusted P Value
empty - Cdk1											empty - Cdk1
empty	-0.8227	-1.199 to -0.4461	Yes	****	<0.0001						empty	-1.083	-1.384 to -0.7820	Yes	****	<0.0001
Tfcp2l1-WT	-0.6053	-0.9819 to -0.2287	Yes	**	0.0015						Tfcp2l1-WT	-0.4951	-0.7962 to -0.1940	Yes	**	0.0012
Tfcp2l1-T177A	-0.3289	-0.7055 to 0.04770	No	ns	0.0999						Tfcp2l1-T177A	-0.2493	-0.5504 to 0.05175	No	ns	0.1269
