# Supplementary material for: Phosphorylation of TFCP2L1 by CDK1 is required for stem cell pluripotency and bladder carcinogenesis
Source: EMBO Mol Med. 2019 Nov 11;12(1):e10880. doi: 10.15252/emmm.201910880 (PMC6949511; doi:10.15252/emmm.201910880)
Supplement: Supplementary file 5 — Source Data for Expanded View and Appendix [file EMMM-12-e10880-s012.zip › Heoetal_Source_data_EV_Appendix/Heoetal_Source_data_Fig_EV3.xlsx]

## Sheet: Fig EV3C
n=49				n=119				n=167				n=492				n=472				n=167
Renal cell carcinoma Cohort (#1) (Liu at al., 2018)				Prostate Adenocarcinoma Cohort (#1)(Taylor at al., 2010)				Esophageal Adenocarcinoma Cohort (#1) (Liu at al., 2018)				Renal cell carcinoma Cohort (#2) (TCGA Research Network at al., 2013)				Prostate Adenocarcinoma Cohort (#2) (Liu at al., 2018)				Esophageal Adenocarcinoma Cohort (#2) (Provisional)
Days	Low	High		Days	Low	High		Days	Low	High		Days elapsed	Low	High		Days elapsed	Low	High		Days elapsed	Low	High
11.04	1			11.79	1			19.71	1			16.3724	0			4.33968	0			19.7258	1
58.88	0			1.38	1			2.66	0			23.0134	0			13.4793	0			2.66298	0
75.83	0			4.11	1			1.31	0			19.956	0			11.4739	0			1.31505	0
73.17	1			18	1			2.1	0			19.4299	0			14.9587	0			2.10409	0
63.21	0			30.03	0			14.36	0			2.00546	0			17.9834	0			14.367	0
59.8	0			1.38	1			46.16	1			35.8681	1			22.7504	0			46.1913	1
32.59	1			2.92	1			18.17	1			70.1253	0			3.78078	0			18.1806	1
101	0			37.68	0			28.09	1			10.2903	1			12.4273	0			28.1093	1
90.22	0			2.56	1			1.54	1			7.95608	1			20.2847	0			1.54519	1
7.43	0			32.69	0			12.42	1			4.1753	0			22.5861	0			12.4273	1
8.38	0			26.84	0			25.79	0			6.77253	0			29.8517	0			25.8079	0
9.17	0			30.52	0			3.42	1			18.1149	0			36.427	0			3.41914	1
23.29	1			54.54	0			20.37	0			53.4569	1			37.9393	0			20.3833	0
6.64	0			11.83	0			7	1			56.8432	0			42.805	0			7.00266	1
12.25	0			19.02	1			2.3	0			11.6711	0			11.6711	0			2.30134	0
12.19	0			12.98	0			2.89	1			43.6927	0			4.27393	0			2.89312	1
22.44	1			31.61	0			15.77	1			62.6294	0			10.1259	0			15.7806	1
20.7	0			39.85	0			9.3	1			22.7833	0			13.282	0			9.30401	1
24.15	0			47.34	0			6.34	1			14.63	1			14.5313	0			6.34514	1
42.25	0			48.43	0			38.37	0			12.2629	0			3.09038	0			38.3996	0
18.43	1			41.76	0			7.03	1			65.6541	0			24.3285	0			7.03554	1
29.9	0			5.72	1			5.06	1			67.9554	0			60.9856	1			5.06296	1
45.5	0			28.06	0			7.98	1			80.1854	0			53.3583	0			7.98895	1
31.02	0			48.56	0			7.82	0			12.6903	0			14.0382	0			7.82457	0
48.79	0			27.86	1			33.08	0			31.101	1			8.97524	0			33.1065	0
23.2	0			56.87	0			12.02	0			2.39997	1			68.4814	0			12.0327	0
24.67	0			51.85	0			12.32	0			22.5203	0			32.449	0			12.3286	0
38.97	0			55.2	0			13.17	0			84.295	1			45.8625	0			13.1834	0
36.3	0			46.49	0			12.02	0			69.9609	0			53.0624	0			12.0327	0
48.53	0			43.83	0			12.22	0			21.7641	0			28.7668	1			12.23	0
49.55	0			26.22	0			11.99	0			10.2246	1			45.1392	0			11.9999	0
39.1	1			38.77	0			10.51	0			10.8492	1			41.4571	0			10.5204	0
0.53	0			13.21	1			4.47	1			94.4538	0			56.5144	0			4.47118	1
47.18	0			49.84	0			13.21	0			55.3309	0			16.8327	0			13.2163	0
54.57		1		58.91	0			12.32	0			90.5415	0			60.5582	0			12.3286	0
65.64		0		13.86	0			11.53	1			79.6265	0			62.1363	0			11.5396	1
14.16		1		59.14	0			15.51	0			18.4436	1			75.7471	0			15.5176	0
89.3		0		1.87	0			12.84	0			23.7367	1			48.7228	0			12.8546	0
93.28		0		42.38	0			22.37	1			79.5279	1			51.4515	0			22.3888	1
1.64		1		46.42	0			12.58	0			58.8158	0			52.9638	0			12.5916	0
37.52		0		16.82	1			12.45	0			63.4185	0			4.8657	0			12.4601	0
18.86		0		48.43	0			13.37	0			93.0401	1			17.293	0			13.3807	0
28.65		0		39.66	0			13.4	0			63.3856	0			32.6133	0			13.4136	0
10.48		0		31.8	1			5.91	1			107.538	0			25.3148	0			5.91774	1
51.22		0		58.97	0			10.84	1			14.6629	1			4.79995	1			10.8492	1
52.9		1		45.54	0			27.1	0			6.77253	1			41.3913	0			27.123	0
37.13		0		24.28	0			8.71	0			58.75	0			30.575	0			8.71223	0
48.99		0		25	0			5.49	0			69.2047	1			40.0434	0			5.49035	0
49.05		0		2.1	1			7.75	1			47.0789	1			37.2489	0			7.75882	1
				77.8	0			13.21	0			0.591774	0			48.0324	0			13.2163	0
				69.09	0			16.46	0			46.1584	1			37.0517	0			16.4711	0
				3.71	1			13.47	1			25.4463	0			12.3615	0			13.4793	1
				35.35	1			12.91	1			18.7724	1			45.468	0			12.9204	1
				115.09	0			2.66	1			103.429	0			14.7615	0			2.66298	1
				78.16	0			55.45	0			83.9005	0			44.8762	0			55.4953	0
				68.04	1			3.75	0			105.928	0			58.3227	0			3.7479	0
				39.95	1			7.39	0			1.34793	1			66.9691	0			7.39718	0
				61.5	0			7.13	1			66.3116	0			89.4894	0			7.13417	1
				18.96	0			28.98	0			73.1828	0			109.577	0			58.5857	0
				22.7	0			58.54	0			85.7744	0			75.9115	0			1.38081	1
				35.06	0			1.38	1			5.39172	1			119.374	0			19.9888	0
				58.02	0			19.97	0			81.8292	0			16.3067	0			23.9997	1
				18.5	1			23.98	1			7.3643	1			25.7751	0			4.3068	1
				36.01		0		4.3	1			119.637	0			41.4242	0			30.2462	0
				8.84		0		30.22	0			62.6623	0			15.8135	0			3.15613	0
				52.17		0		3.15	0			75.5827	1			6.21363	0			25.2162	0
				42.94		0		25.2	0			118.848	1			24.5258	0			31.5613	1
				49.02		0		31.54	1			67.002	0			25.512	0			23.1778	0
				45.37		0		23.16	0			73.3471	0			44.7447	0			21.6984	0
				1.41		1		21.68	0			122.826	0			49.8734	0			34.8489	0
				47.61		0		34.82	0			18.871	1			17.7532	0			3.68215	1
				51.35		0		3.68	1			25.7093	1			27.1887	0			60.3939	0
				59.17		0		60.35	0			133.708	0			28.7339	0			122.103	0
				45.73		0		122.01	0			129.401	0			12.1971	0			12.1642	0
				50.89		0		12.16	0			71.9992	1			62.8925	0			14.4985	0
				37.59		0		14.49	0			131.078	0			6.64102	0			14.8601	0
				61.37		0		14.85	0			18.8053	1			35.4407	0			23.408	0
				52.47		0		9.95	1			4.56981	1			39.2872	0			0.789033	1
				62.65		0		23.39	0			3.0575	1			16.7012	0			0.526022	0
				18.83		1		0.79	1			45.1392	0			58.8815	0			9.30401	1
				60.45		0		0.53	0			50.3337	0			20.0546	0			3.87941	1
				56.15		0		9.3	1			49.183	0			0.887661	0			20.7779	0
				23		0		3.88	1			108.558	0			86.136	0			35.2106	0
				43.47		0		20.76	0			51.2871	0			140.185	0			33.2709	0
				28.65		1		35.18	0			47.6707	0			3.18901	0			7.69307	0
				62.36		0		33.25	0			56.3501	1			5.68761	0			32.449	1
				38.21		0		7.69	0			50.2351	0			18.8381	0			4.20817	1
				5.78		0		32.42	1			109.84	0			29.2271	0			5.91774	1
				51.58		0		4.2	1			39.4516	1			34.8489	0			7.62731	1
				66.1		0		5.91	1			27.649	1			21.1395	0			14.3012	1
				70.18		0		7.62	1			24.6573	0			62.9582	0			3.41914		0
				56.84		0		14.29	1			50.0049	0			51.2542	0			25.0847		1
				60.85		0		3.42		0		26.9257	1			113.982	1			18.2135		0
				61.7		0		25.07		1		63.9774	0			66.1801	0			15.9122		1
				49.35		0		18.2		0		64.1746	0			82.3553	0			9.1725		1
				84.31		0		15.9		1		113.456	0			26.4326	0			11.2437		0
				13.04		1		9.17		1		57.8295	0			69.2705	0			18.0491		0
				77.11		0		11.24		0		61.9062	0			2.72874	0			52.2734		0
				77.37		0		18.04		0		66.213	0			63.4842	0			33.6983		0
				74.12		0		52.23		0		71.8677	0			32.9092	0			8.12046		1
				42.94		0		33.67		0		116.843	1			101.785	0			27.0901		0
				102.54		0		8.11		1		75.0567	0			74.2677	0			8.97524		0
				83.85		0		22.8		1		47.1776	0			32.449	0			9.27113		0
				89.5		0		27.07		0		79.6594	0			43.6927	0			16.4382		0
				100.21		0		8.97		0		49.2488	0			57.6651	0			5.29309		1
				104.05		0		9.26		0		83.9662	0			34.6517	0			20.0217		0
				85.32		0		16.43		0		21.2381	1			58.3555	0			12.6903		1
				92.98		1		5.29		1		11.0465	1			52.9309	0			53.9501		0
				26.68		0		20.01		0		58.9473	0			6.44376	0			16.3067		1
				3.94		1		12.68		1		54.6076	1			58.1911	0			7.59444		1
				56.94		0		53.91		0		114.41	0			90.7387	0			5.16159		1
				104.38		0		16.29		1		106.158	0			113.325	0			12.8546		0
				76.45		0		7.59		1		14.1697	1			115.133	1			13.1834		0
				10.38		0		5.16		1		73.2156	1			67.5938	0			13.3807		0
				128.43		0		12.84		0		63.2541	0			165.171	0			25.249		0
				64.76		1		13.17		0		46.5529	0			48.7556	0			12.756		0
				98.6		0		13.37		0		115.001	0			81.1717	1			12.5916		0
				126.1		0		25.23		0		0.953414	0			86.3991	0			13.2492		0
				93.14		0		12.75		0		31.2654	0			83.3415	0			12.5916		0
								12.58		0		34.9476	0			113.095	0			15.3533		0
								13.24		0		19.8244	0			8.87662	0			13.1505		0
								12.58		0		33.4681	0			19.6601	0			12.3286		0
								15.34		0		24.6244	0			2.99175	0			12.4273		0
								13.14		0		13.4136	0			43.6598	0			12.6574		0
								12.32		0		23.4737	0			12.6903	0			10.4547		1
								12.42		0		33.238	0			40.6681	0			10.356		0
								12.65		0		27.0244	1			13.3149	0			46.0926		1
								10.45		1		13.3478	0			6.96979	0			52.5693		1
								10.35		0		22.7833	0			27.123	0			83.2429		1
								46.06		1		37.216	0			32.6133	0			13.4136		0
								52.53		1		37.2489	0			23.671	0			21.3696		1
								83.18		1		42.4434	0			22.8819	0			13.5451		0
								13.4		0		74.3992	0			22.5203	0			35.9667		0
								21.35		1		9.63277	0			16.8327	0			3.02462		0
								13.53		0		52.2734	1			32.0544	0			0.36164		0
								35.94		0		74.2019	0			25.3148	0			25.1175		1
								3.02		0		2.03833	1			40.0434	0			2.59723		0
								0.36		0		79.2978	0			20.1861	0			15.4848		0
								25.1		1		6.34514	0			43.6927	1			7.43006		1
								2.6		0		48.0981	1			109.248	0			28.9969		0
								15.47		0		28.8654	1			27.7476	0			4.89858		1
								7.42		1		35.2106	0			19.2984	0			3.15613		1
								4.89		1		37.0188	0			9.53414	0			3.32051		0
								3.15		1		38.6955	0			4.93145	0			21.008		0
								3.32		0		18.5094	0			7.00266	0			32.6133		0
								20.99		0		41.6215	0			1.44656	0			4.70132		0
								32.59		0		30.6408	0			17.4245	0			26.334		1
								4.7		0		5.81911	0			1.61094	0			18.2793		1
								26.31		1		46.4543	0			2.20272	0			0.295887		1
								18.27		1		3.87941	0			2.00546	0			6.27938		0
								0.3		1		36.953	0			1.77532	0			24.0326		0
								6.27		0		46.4543	0			0.756156	0			47.3748		0
								24.01		0		33.3366	0			22.3559	0			41.5228		1
								47.34		0		36.0654	1			15.8793	0			68.0212		0
								41.49		1		14.9259	0			1.57807	0			4.66844		1
								67.97		0		47.1118	0			17.9505	0			9.96153		1
								4.66		1		6.93691	1			30.3777	0			12.8218		1
								12.81		1		45.5009	0			23.8682	0			18.6409		1
								18.63		1		49.3803	0			28.2737	0			20.1203		0
								20.11		0		48.8871	0			19.3642	0			0.854785		1
								0.85		1		14.2355	0			31.4298	0			16.2409		1
								16.23		1		58.9802	0			17.8519	0			13.9396		1
								13.93		1		57.4021	0			25.7093	0			31.2654		1
								58.51		1		6.73965	0			23.8025	0			25.7751		1
								31.24		1		61.5117	0			26.0381	0			31.24		1
								20.04		1		61.2158	0			24.5915	0			20.04		1
								25.76		1		63.6157	0			17.4573	0			25.76		1
												71.4074	0			44.5475	0
												6.93691	0			38.1694	0
												6.70678	0			30.8709	0
												36.953	0			28.6024	0
												37.2489	1			40.142	0
												10.9807	1			37.3475	0
												36.5256	1			36.3612	0
												48.9529	0			69.5335	0
												15.7806	1			19.7587	0
												68.3828	0			3.68215	0
												56.909	0			6.08212	0
												13.5122	0			26.0052	1
												60.5911	0			32.6791	0
												61.9719	0			28.175	0
												5.32597	1			27.912	0
												10.8163	1			50.7282	0
												13.1505	0			64.1746	0
												48.0652	0			56.7446	0
												71.802	0			58.224	0
												41.753	1			27.2874	0
												5.9835	0			37.9722	0
												77.9827	0			26.6627	0
												72.591	0			40.3064	0
												31.3312	1			39.9448	0
												33.9941	1			64.0102	0
												12.23	0			44.8105	0
												44.942	0			39.3859	0
												49.0844	1			45.3036	0
												49.8406	0			46.52	0
												62.8596	1			67.9226	0
												52.2405	1			68.6787	0
												18.4765	1			80.5471	0
												15.6163	1			55.7583	0
												37.2489	0			66.6732	0
												62.0705	0			81.0402	0
												27.7805	1			87.3525	0
												3.58352	1			41.6215	0
												53.4241	1			25.9394	0
												97.4455	0			22.3559	0
												61.7747	0			28.8326	0
												62.2349	0			4.76707	0
												77.0293	1			4.3068	0
												23.0463	1			8.74511	0
												89.3579	0			10.8163	0
												0.427393	0			6.47664	0
												99.8455	0			4.20817	0
												32.6133	1			8.21909	0
												93.336	0			28.7011	0
												101.062	0			7.56156	0
												90.2785	0			14.8272	0
												94.7168	0			21.8956	0
												85.5114	1			18.4108	0
												111.023	0			12.9204	0
												14.1697	0			21.9614	0
												16.2738	0			25.7422	0
												17.3587	0			25.1833	0
												8.41635	0			24.8545	0
												1.74245	0			38.1037	0
												17.0628	0			76.4046	0
												14.3012	0			77.1608	0
												34.3887	0			45.8954	0
												0.526022	0			36.7558	0
												6.37801	0			36.3284	0
												50.1364	0			28.2408	0
												0.854785	0			36.0325	0
												27.0244	0			38.6955	0
												1.18355	0			25.6764	0
												23.7367	0			38.3667	0
												40.0434	0			24.3942	0
												25.5449	0			6.27938	0
												45.3694	0			30.3449	0
												25.0518	0			27.0901	0
												42.7064	0			33.8298	0
												49.9721	0			25.3477	0
												16.7998	0			33.1394	0
												23.3093	1			83.5717	0
												0.230134	0			93.6976	0
												0.36164	0			84.558	0
												5.45747	0			60.098	0
												4.63557	0			41.8516	0
												1.2493	0			60.2295	0
												5.09584	0			58.4541	0
												11.9999	0			68.3499	0
												16.6683	0			74.9252	0
												21.5669	0			64.5034	0
												32.975	1			69.6321	0
												24.8217	0			62.1034	0
												31.6599	0			62.1034	0
												31.2983	0			60.1309	0
												21.3039	0			48.5255	0
												31.9558	0			48.131	0
												35.901	0			64.602	0
												126.048	0			47.9008	0
												91.462	0			30.312	0
												89.4894	0			46.9145	0
												131.144	0			57.8624	0
												79.8895	0			48.5584	0
												130.651	0			28.9969	0
												123.089	0			2.99175	0
												149.16	0			33.0079	0
												73.8403	0			26.9915	0
												126.278	0			15.9779	0
												119.374	0			2.03833	0
												86.4648	0			15.0574	0
												85.7744	0			23.0134	0
												15.7806	1			0.920538	0
												133.938	0			2.03833	0
												129.664	0			1.01917	0
												111.517	0			31.0024	0
												56.9747	0			1.01917	0
												46.3885	0			1.97258	0
												48.8214	0			12.9862	0
												38.4325	0			1.01917	0
												51.0241	0			22.06	0
												41.8845	0			6.96979	0
												52.7337	0			2.99175	0
												38.6297	0			11.5067	0
												66.0486	0			20.219	0
												30.4764	1			41.8187	0
												52.5364	1			44.8434	0
												90.4757	1			3.68215	0
												90.8702	1			45.3036	0
												62.8925	1			22.06	0
												15.945	1			45.1392	0
												52.0761	1			55.9227	0
												21.8628	0			12.1642		0
												2.23559	1			19.0354		0
												8.05471	1			16.9642		0
												10.9478	1			19.1669		0
												15.0902	1			36.0982		0
												18.5094	1			70.2239		0
												25.3148	1			77.7854		0
												11.9012	1			114.377		0
												11.2437	1			49.0186		0
												43.2982	1			36.953		0
												20.9422	1			31.9558		0
												70.5198	1			31.9887		0
												36.8544	1			2.99175		0
												2.26847	1			42.0817		0
												29.0298	1			32.1859		0
												26.0709	1			42.9365		0
												39.4516	1			21.797		0
												65.2924	1			60.9199		0
												10.2903	1			55.561		0
												56.6788	1			23.934		1
												6.70678	1			102.903		0
												53.8843	1			44.9091		0
												27.4189	1			25.1833		0
												45.3036	1			8.84374		0
												78.443	1			45.468		0
												29.0956	1			53.9172		0
												54.4761	1			35.0791		0
												14.9259	1			37.2818		0
												36.5256	1			15.6491		0
												16.7669	1			38.9256		0
												45.0735	1			20.9094		0
												52.2077	1			94.3551		0
												5.52323	1			82.158		0
												0.591774	1			63.5171		0
												46.5858	1			22.5532		0
												15.7149	1			15.5834		0
												58.4541	0			30.3777		0
												3.25476	1			64.0431		0
												6.64102	1			61.676		0
												43.9557	1			14.7286		0
												57.698	0			28.175		0
												2.13696	1			47.6378		0
												5.9835	1			17.293		0
												7.82457	1			18.1149		0
												65.0952	1			122.168		0
												1.38081	1			40.9968		0
												19.0025	1			25.0847		0
												28.4709	1			13.1505		0
												2.53148	1			12.6245		0
												4.56981	1			20.6464		1
												1.41368	1			67.4623		0
												3.32051	1			65.8185		0
												82.4539	0			21.9614		0
												38.3996	0			29.5558		0
												22.4546	1			36.1311		0
												28.7339	0			34.9476		0
												94.2894	0			49.9392		0
												78.6402	0			27.0244		0
												48.3611	0			68.1527		0
												68.6129	0			72.2622		0
												73.6759	1			141.204		0
												109.412	0			64.7007		0
												122.563	0			11.5725		0
												10.6191	0			8.64648		0
												11.178	0			21.8628		0
												0	0			44.3502		0
												0.0986291	0			59.6706		0
												0.0986291	0			30.7065		0
												22.6518	0			15.2218		0
												15.3861	0			10.5533		0
												33.4681	0			10.6191		0
												20.2847	0			5.85199		0
												65.5226	0			13.8738		0
												28.3065	0			13.5451		0
												18.871	0			18.1806		0
												20.7121	0			17.8519		0
												55.7583	1			10.7834		0
												24.1641	0			27.912		0
												74.7608	0			25.2819		0
												74.6293	0			6.01637		0
												28.7011	0			27.386		0
												10.4876	0			29.9175		0
												82.3224	0			27.5833		0
												42.9694	0			30.8051		0
												88.3716	0			30.9367		0
												18.4436	1			33.0079		0
												29.9175	0			88.2401		0
												45.5337	0			18.8381		0
												4.50406	1			25.4792		0
												31.0681	0			4.40543		0
												62.0048	0			1.2493		0
												48.8214	0			3.48489		0
												37.3804	0			2.33422		0
												38.4653	1			15.5505		0
												38.9913	0			22.323		0
												36.3612	0			27.8463		0
												48.5913	0			22.4217		0
												49.5775	0			24.5586		0
												37.1503	0			30.838		0
												49.0844	0			30.5093		0
												39.1557	1			17.1615		0
												0.526022	0			23.7038		0
												47.2104	0			30.838		0
												36.8215	0			23.5723		0
												11.704		0		31.6928		0
												3.91229		0		35.8352		0
												81.2046		0		36.2626		0
												23.9011		1		32.9092		0
												66.2787		0		40.0763		0
												65.8842		0		28.5367		0
												45.9611		0		14.4656		0
												1.93971		1		38.9256		0
												91.6921		0		65.2596		0
												107.407		0		30.9367		0
												78.18		0		23.934		0
												92.0209		0		35.4407		0
												64.5691		1		30.9695		0
												53.4241		1		38.9585		0
												53.2597		1		52.9309		0
												62.1034		0		25.1504		0
												18.1477		1		58.4541		0
												25.249		1		31.4955		0
												22.323		1		40.1749		0
												54.4761		0		47.4406		0
												49.2816		0		47.1447		0
												49.9721		0		50.6953		0
												115.692		0		67.3308		0
												51.5172		1		49.8077		0
												30.6408		1		83.8676		0
												64.2733		0		67.9883		0
												74.2677		0		15.419		0
												31.7914		0		4.53694		0
												38.301		0		9.83003		0
												62.8596		1		9.27113		0
												30.6408		0		15.6491		0
												37.479		0		6.47664		0
												16.4711		0		15.5834		0
												31.2983		1		14.2026		0
												60.2952		0		11.6053		0
												58.6843		0		13.7094		0
												87.4511		0		23.3422		0
												47.9666		0		21.9614		0
												36.3941		0		23.8025		0
												20.3833		0		21.5998		0
												60.9528		0		32.3175		0
												11.6382		0		42.9365		0
												44.1529		1		3.7479		0
												12.2958		0		25.8737		0
												11.3095		1		35.2763		0
												31.8901		0		27.6819		0
												93.9935		0		35.1777		0
												0.0657527		1		37.8078		0
												54.9035		0		88.3388		0
												64.2733		0		49.7419		0
												4.93145		0		62.761		0
												29.8846		0		36.6571		0
												27.2874		0		61.8733		0
												48.5255		0		60.2295		0
												16.6026		0		56.9747		0
												24.2299		0		62.0377		0
												50.1364		0		45.4022		0
												25.9066		0		38.4982		0
												0.526022		0		44.8762		0
												5.75336		0		46.52		0
												1.67669		1		56.5473		0
												105.369		0		13.3149		0
												71.4074		0		19.5614		0
												80.9087		0		32.0216		0
												70.6842		0		13.019		0
												112.799		0		24.0326		0
												42.4105		0		1.01917		0
												58.5857		0		1.01917		0
												7.29855		1		11.9999		0
												10.5204		1		44.0214		0
												40.7009		1		35.0133		0
												10.093		1		13.019		0
												40.4379		1		24.0326		0
												6.01637		1		2.99175		0
												33.501		1		28.3723		0
												19.7258		1		20.4162		0
												3.48489		1
												1.41368		0
												40.7009		0
												72.8869		0
												37.5777		0
												83.21		0
												58.487		0
												40.0105		0
												109.511		0
												117.796		0
												29.0956		1
												0		0
												18.6409		0
												53.2926		0
												51.2542		0
												52.9309		1
												49.0186		0
												24.1641		1
												11.9012		0
												12.6574		0

## Sheet: Fig EV3D
n=119				n=119				n=125				n=124				n=119				n=123				n=116				n=124				n=123				n=124				n=127				n=125
TFCP2L1				SALL4				CD44				SOX-2				STAT3				MYC				CTNNB1				ERAS				SHH				KRT14				CD133(PROM1)				ABCB5
Days	Low	High		Days	Low	High		Days	Low	High		Days	Low	High		Days	Low	High		Days	Low	High		Days	Low	High		Days	Low	High		Days	Low	High		Days	Low	High		Days	Low	High		Days	Low	High
4.67	0			1.51	0			4.67	0			3.45	0			4.67	0			4.67	0			4.67	0			8.74	0			4.67	0			4.67	0			4.67	0			4.67	0
3.45	0			6.67	0			3.45	0			38.58	0			3.45	0			3.45	0			3.45	0			19.39	0			3.45	0			3.45	0			3.45	0			38.58	0
19.39	0			0.36	1			8.74	0			1.51	0			19.39	0			8.74	0			8.74	0			1.51	0			8.74	0			8.74	0			8.74	0			19.39	0
1.51	0			19.82	0			19.39	0			14.07	0			1.51	0			38.58	0			19.39	0			10.58	0			1.51	0			38.58	0			38.58	0			1.51	0
6.67	0			6.41	0			1.51	0			8.58	1			6.67	0			1.51	0			1.51	0			8.48	1			14.07	0			19.39	0			19.39	0			14.07	0
8.48	1			2.53	0			14.07	0			8.48	1			8.48	1			14.07	0			14.07	0			0.36	1			8.58	1			1.51	0			8.58	1			8.58	1
0.36	1			1.38	0			6.67	0			0.36	1			0.36	1			6.67	0			10.58	0			19.82	0			8.48	1			14.07	0			6.67	0			6.67	0
19.82	0			20.11	1			10.58	0			20.28	1			19.82	0			10.58	0			8.48	1			13.8	1			0.36	1			8.58	1			10.58	0			8.48	1
13.8	1			7.03	0			8.48	1			19.82	0			13.8	1			0.36	1			20.28	1			11.3	0			19.82	0			6.67	0			20.28	1			20.28	1
11.3	0			32.99	1			0.36	1			19.09	0			11.3	0			20.28	1			19.82	0			3.12	0			19.09	0			10.58	0			19.82	0			19.82	0
20.97	0			35.23	0			20.28	1			6.41	0			20.97	0			19.82	0			6.41	0			1.12	0			20.97	0			8.48	1			6.41	0			19.09	0
3.12	0			30.59	0			19.82	0			13.8	1			3.12	0			19.09	0			20.97	0			1.38	0			26.68	0			0.36	1			13.8	1			6.41	0
1.12	0			3.25	1			19.09	0			3.12	0			1.12	0			6.41	0			26.68	0			2.23	0			1.12	0			20.28	1			11.3	0			13.8	1
1.38	0			4.07	0			6.41	0			2.1	0			1.38	0			11.3	0			1.12	0			20.11	1			2.53	0			19.82	0			20.97	0			11.3	0
1.31	0			15.18	0			13.8	1			1.02	0			1.31	0			20.97	0			2.53	0			7.03	0			1.02	0			19.09	0			3.12	0			3.12	0
2.23	0			12.85	1			11.3	0			1.38	0			2.23	0			3.12	0			1.02	0			32.99	1			1.38	0			6.41	0			1.12	0			1.38	0
2.89	0			6.84	0			20.97	0			1.31	0			2.89	0			2.1	0			19.13	0			35.23	0			1.31	0			13.8	1			2.53	0			19.13	0
32.99	1			16.46	0			2.1	0			32.99	1			32.99	1			26.68	0			2.23	0			15.94	0			2.23	0			11.3	0			1.02	0			2.23	0
35.23	0			22.44	0			26.68	0			15.94	0			35.23	0			1.02	0			0.85	0			30.59	0			0.85	0			20.97	0			1.38	0			2.89	0
30.59	0			24.29	1			1.02	0			30.59	0			30.59	0			1.31	0			7.03	0			22.87	1			7.03	0			3.12	0			2.23	0			0.85	0
61.91	0			22.51	1			19.13	0			61.91	0			61.91	0			0.85	0			32.99	1			3.25	1			32.99	1			2.1	0			2.89	0			7.03	0
3.25	1			11.04	0			2.89	0			22.87	1			3.25	1			20.11	1			35.23	0			19.78	1			35.23	0			26.68	0			0.85	0			32.99	1
3.48	0			6.87	0			0.85	0			3.25	1			3.48	0			35.23	0			15.94	0			46.76	1			30.59	0			1.02	0			7.03	0			35.23	0
15.18	0			8.94	1			20.11	1			4.07	0			15.18	0			15.94	0			30.59	0			6.84	0			61.91	0			19.13	0			32.99	1			30.59	0
19.78	1			5.36	0			35.23	0			15.18	0			19.78	1			22.87	1			4.07	0			16.46	0			4.07	0			1.31	0			35.23	0			61.91	0
46.76	1			13.37	0			15.94	0			19.78	1			46.76	1			4.07	0			3.48	0			22.44	0			3.48	0			2.89	0			30.59	0			22.87	1
4.57	0			17.98	1			22.87	1			46.76	1			4.57	0			3.48	0			15.18	0			24.29	1			15.18	0			0.85	0			61.91	0			3.25	1
6.84	0			140.75	0			4.07	0			4.57	0			6.84	0			15.18	0			12.85	1			45.91	0			12.85	1			20.11	1			3.25	1			4.07	0
16.46	0			20.8	0			3.48	0			5.52	1			16.46	0			12.85	1			19.78	1			22.51	1			19.78	1			35.23	0			4.07	0			3.48	0
22.44	0			9.66	1			15.18	0			6.84	0			22.44	0			19.78	1			46.76	1			11.04	0			4.57	0			15.94	0			3.48	0			15.18	0
24.29	1			23.2	1			12.85	1			16.46	0			24.29	1			46.76	1			6.84	0			12.88	0			16.46	0			22.87	1			15.18	0			12.85	1
45.91	0			21.29	0			19.78	1			22.44	0			45.91	0			4.57	0			22.44	0			5.36	0			22.44	0			3.25	1			12.85	1			46.76	1
11.04	0			7.79	1			46.76	1			45.91	0			11.04	0			16.46	0			45.91	0			13.37	0			24.29	1			4.07	0			5.52	1			5.52	1
4.01	1			17.94	0			22.44	0			22.51	1			4.01	1			22.44	0			22.51	1			43.58	0			22.51	1			3.48	0			6.84	0			6.84	0
13.37	0			1.81	0			24.29	1			11.04	0			13.37	0			24.29	1			5.36	0			17.98	1			11.04	0			15.18	0			16.46	0			45.91	0
43.58	0			15.61	0			5.36	0			4.01	1			43.58	0			45.91	0			43.58	0			47.98	0			4.01	1			12.85	1			24.29	1			22.51	1
47.98	0			17.61	0			17.98	1			6.87	0			47.98	0			5.36	0			47.98	0			140.75	0			6.87	0			19.78	1			45.91	0			4.01	1
140.75	0			16.14	0			47.98	0			12.88	0			140.75	0			13.37	0			140.75	0			10.55	1			8.94	1			46.76	1			22.51	1			6.87	0
10.55	1			112.39	0			9.66	1			140.75	0			10.55	1			43.58	0			9.66	1			20.8	0			12.88	0			4.57	0			11.04	0			8.94	1
20.8	0			130.82	0			21.29	0			10.55	1			20.8	0			47.98	0			23.2	1			9.66	1			5.36	0			6.84	0			4.01	1			5.36	0
23.2	1			18.99	0			50.25	0			20.8	0			23.2	1			140.75	0			21.29	0			23.2	1			13.37	0			16.46	0			6.87	0			13.37	0
21.29	0			36.71	0			13.57	1			23.2	1			21.29	0			9.66	1			13.57	1			50.25	0			43.58	0			22.44	0			8.94	1			43.58	0
50.25	0			15.12	1			2.2	0			21.29	0			50.25	0			50.25	0			2.2	0			8.22	1			17.98	1			24.29	1			12.88	0			17.98	1
8.22	1			4.9	1			17.94	0			50.25	0			8.22	1			13.57	1			17.94	0			87.28	0			47.98	0			45.91	0			5.36	0			20.8	0
87.28	0			0	0			1.81	0			8.22	1			87.28	0			2.2	0			1.81	0			7.79	1			140.75	0			6.87	0			13.37	0			9.66	1
123.79	0			0	0			130.82	0			7.82	0			123.79	0			123.79	0			15.61	0			17.94	0			10.55	1			5.36	0			43.58	0			50.25	0
7.79	1			0	0			18.4	0			2.2	0			7.79	1			17.94	0			16.69	1			1.81	0			20.8	0			43.58	0			17.98	1			8.22	1
17.94	0			0	0			36.71	0			87.28	0			17.94	0			1.81	0			18.4	0			17.61	0			9.66	1			17.98	1			47.98	0			7.82	0
1.81	0			0.69	0			2.53	0			123.79	0			1.81	0			15.61	0			16.3	0			130.82	0			23.2	1			47.98	0			140.75	0			13.57	1
15.61	0			0.46	0			16.3	0			7.79	1			15.61	0			130.82	0			5.19	0			16.69	1			21.29	0			140.75	0			10.55	1			2.2	0
17.61	0			23	0			5.19	0			17.94	0			17.61	0			18.99	0			12.91	1			18.99	0			8.22	1			9.66	1			20.8	0			87.28	0
16.14	0			2.92	0			15.12	1			1.81	0			16.14	0			18.4	0			0	0			18.4	0			7.82	0			21.29	0			23.2	1			7.79	1
130.82	0			1.94	0			0	0			17.61	0			130.82	0			36.71	0			0	0			36.71	0			13.57	1			50.25	0			21.29	0			15.61	0
18.99	0			12.82	0			0	0			130.82	0			18.99	0			2.14	1			0	0			2.14	1			2.2	0			13.57	1			50.25	0			16.14	0
2.14	1			4.67	1			0	0			18.99	0			2.14	1			2.53	0			0	0			5.19	0			87.28	0			2.2	0			8.22	1			130.82	0
2.53	0			20.47	1			0.69	0			18.4	0			2.53	0			16.3	0			0.69	0			15.12	1			123.79	0			87.28	0			7.82	0			16.69	1
18.47	0			16.17	1			0.46	0			36.71	0			18.47	0			5.19	0			23	0			4.9	1			7.79	1			123.79	0			13.57	1			18.99	0
15.12	1			8.64	1			23	0			2.14	1			15.12	1			0	0			13.84	0			12.91	1			17.94	0			17.94	0			2.2	0			36.71	0
4.9	1			14.89	1			13.84	0			5.19	0			4.9	1			0	0			4.67	1			0	0			1.81	0			1.81	0			87.28	0			16.3	0
12.91	1			5.06	1			9.96	1			18.47	0			12.91	1			0	0			20.47	1			0	0			17.61	0			15.61	0			123.79	0			5.19	0
0	0			12.16	1			4.67	1			15.12	1			0	0			0	0			14.89	1			0.43	0			16.14	0			17.61	0			7.79	1			18.47	0
0	0			13.14	1			20.47	1			4.9	1			0	0			0.69	0			17.88	1			0.46	0			112.39	0			16.14	0			17.94	0			4.9	1
0	0			7.33	1			16.17	1			0	0			0	0			0.46	0			8.58		1		2.04	1			130.82	0			112.39	0			15.61	0			0	0
0	0			40.06	0			8.35	1			0	0			0	0			23	0			6.67		0		23	0			16.69	1			130.82	0			17.61	0			0	0
0.69	0			4.67	0			8.64	1			0	0			0.69	0			13.84	0			0.36		1		2.92	0			36.71	0			16.69	1			16.14	0			0	0
0.46	0			3.45	0			14.89	1			0.69	0			0.46	0			4.67	1			19.09		0		1.94	0			2.14	1			18.99	0			112.39	0			0	0
23	0			19.39	0			5.06	1			0.43	0			23	0			20.47	1			11.3		0		13.84	0			2.53	0			18.4	0			130.82	0			0.69	0
2.92	0			8.58	0			19.49	1			0.46	0			2.92	0			16.17	1			3.12		0		9.96	1			5.19	0			36.71	0			16.69	1			0.43	0
1.94	0			10.58	0			17.88	1			1.94	0			1.94	0			14.89	1			2.1		0		12.82	0			18.47	0			2.14	1			18.99	0			0.46	0
13.84	0			13.8	0			18.5	1			9.96	1			13.84	0			5.06	1			1.38		0		16.17	1			15.12	1			2.53	0			18.4	0			23	0
9.96	1			11.3	1			6.57	1			12.82	0			9.96	1			19.49	1			1.31		0		8.64	1			12.91	1			16.3	0			36.71	0			1.94	0
4.67	1			3.12	1			6.74	1			4.67	1			4.67	1			17.88	1			2.89		0		14.89	1			0	0			5.19	0			2.14	1			13.84	0
8.64	1			26.68	1			7.33	1			20.47	1			8.64	1			12.16	1			20.11		1		19.49	1			0	0			18.47	0			16.3	0			9.96	1
14.89	1			1.12	1			40.06	0			16.17	1			14.89	1			6.74	1			61.91		0		12.16	1			0.43	0			15.12	1			5.19	0			12.82	0
19.49	1			1.02	1			38.58		0		8.35	1			19.49	1			40.06	0			22.87		1		18.5	1			2.04	1			4.9	1			18.47	0			4.67	1
12.16	1			19.13	1			8.58		1		5.06	1			12.16	1			19.39		0		4.57		0		19.03	1			2.92	0			0	0			15.12	1			16.17	1
13.14	1			2.23	1			3.12		0		19.49	1			13.14	1			8.58		1		16.46		0		13.14	1			1.94	0			0	0			12.91	1			8.35	1
6.57	1			2.89	1			1.12		0		18.5	1			6.57	1			8.48		1		24.29		1		6.57	1			13.84	0			0	0			0	0			8.64	1
2.66	1			15.94	1			2.53		0		6.57	1			2.66	1			13.8		1		11.04		0		2.66	1			9.96	1			0	0			0	0			14.89	1
7.33	1			61.91	1			1.31		0		2.66	1			7.33	1			1.12		0		4.01		1		7.33	1			12.82	0			0.69	0			0	0			19.49	1
40.06	0			3.48	0			2.23		0		7.33	1			40.06	0			2.53		0		6.87		0		4.67		0		4.67	1			0.46	0			0	0			17.88	1
8.74		0		19.78		0		7.03		0		40.06	0			8.74		0		1.38		0		8.94		1		3.45		0		20.47	1			2.04	1			0.69	0			12.16	1
38.58		0		4.57		0		32.99		1		8.74		0		38.58		0		19.13		0		12.88		0		38.58		0		16.17	1			23	0			0.43	0			18.5	1
14.07		0		5.52		0		30.59		0		19.39		0		14.07		0		2.23		0		13.37		0		14.07		0		8.64	1			13.84	0			0.46	0			19.03	1
8.58		1		45.91		1		61.91		0		6.67		0		8.58		1		2.89		0		17.98		1		8.58		1		5.06	1			9.96	1			2.04	1			13.14	1
10.58		0		4.01		0		3.25		1		10.58		0		10.58		0		7.03		0		10.55		1		6.67		0		19.49	1			4.67	1			2.92	0			6.74	1
20.28		1		12.88		1		4.57		0		11.3		0		20.28		1		32.99		1		20.8		0		20.28		1		12.16	1			20.47	1			1.94	0			7.33	1
19.09		0		43.58		0		5.52		1		20.97		0		19.09		0		30.59		0		50.25		0		19.09		0		18.5	1			16.17	1			13.84	0			40.06	0
6.41		0		50.25		0		6.84		0		26.68		0		6.41		0		61.91		0		7.82		0		6.41		0		19.03	1			8.35	1			9.96	1			3.45		0
2.1		0		7.82		0		16.46		0		1.12		0		2.1		0		3.25		1		123.79		0		2.1		0		13.14	1			8.64	1			12.82	0			8.74		0
26.68		0		2.2		0		45.91		0		19.13		0		26.68		0		5.52		1		7.79		1		26.68		0		6.57	1			14.89	1			4.67	1			0.36		1
2.53		0		87.28		0		22.51		1		2.23		0		2.53		0		6.84		0		17.61		0		2.53		0		2.66	1			5.06	1			20.47	1			2.1		0
1.02		0		123.79		0		11.04		0		2.89		0		1.02		0		22.51		1		112.39		0		1.02		0		7.33	1			19.49	1			16.17	1			26.68		0
19.13		0		16.69		0		4.01		1		0.85		0		19.13		0		11.04		0		130.82		0		19.13		0		40.06	0			17.88	1			8.35	1			1.12		0
0.85		0		18.4		0		6.87		0		20.11		1		0.85		0		4.01		1		18.99		0		1.31		0		38.58		0		12.16	1			8.64	1			2.53		0
7.03		0		2.14		0		8.94		1		35.23		0		7.03		0		6.87		0		36.71		0		2.89		0		6.67		0		18.5	1			14.89	1			1.02		0
15.94		0		2.53		0		12.88		0		3.48		0		15.94		0		8.94		1		2.53		0		0.85		0		10.58		0		19.03	1			5.06	1			1.31		0
22.87		1		5.19		1		13.37		0		12.85		1		22.87		1		17.98		1		15.12		1		61.91		0		20.28		1		13.14	1			19.49	1			20.11		1
5.52		1		12.91		1		43.58		0		24.29		1		5.52		1		10.55		1		4.9		1		4.07		0		6.41		0		6.57	1			17.88	1			15.94		0
6.87		0		0.43		0		140.75		0		8.94		1		6.87		0		23.2		1		0.43		0		15.18		0		13.8		1		6.74	1			12.16	1			19.78		1
8.94		1		2.04		1		20.8		0		5.36		0		8.94		1		21.29		0		0.46		0		12.85		1		11.3		0		2.66	1			18.5	1			4.57		0
5.36		0		13.84		0		23.2		1		13.37		0		5.36		0		8.22		1		2.04		1		4.57		0		3.12		0		7.33	1			19.03	1			16.46		0
9.66		1		9.96		1		8.22		1		43.58		0		9.66		1		87.28		0		2.92		0		5.52		1		2.1		0		40.06	0			13.14	1			22.44		0
7.82		0		8.35		0		7.82		0		17.98		1		7.82		0		7.79		1		1.94		0		4.01		1		19.13		0		1.12		0		6.57	1			24.29		1
13.57		1		19.49		1		87.28		0		47.98		0		13.57		1		17.61		0		12.82		0		6.87		0		2.89		0		2.53		0		6.74	1			11.04		0
2.2		0		17.88		0		123.79		0		9.66		1		2.2		0		16.14		0		8.35		1		8.94		1		20.11		1		2.23		0		2.66	1			12.88		0
112.39		0		18.5		0		15.61		0		13.57		1		112.39		0		112.39		0		8.64		1		21.29		0		15.94		0		32.99		1		7.33	1			47.98		0
16.69		1		19.03		1		17.61		0		15.61		0		16.69		1		16.69		1		5.06		1		7.82		0		3.25		1		30.59		0		40.06	0			140.75		0
18.4		0		6.57		0		16.14		0		112.39		0		18.4		0		15.12		1		19.49		1		13.57		1		46.76		1		61.91		0		1.51		0		10.55		1
16.3		0		6.74		0		112.39		0		16.69		1		16.3		0		4.9		1		12.16		1		2.2		0		5.52		1		5.52		1		14.07		0		23.2		1
5.19		0		2.66		0		16.69		1		2.53		0		5.19		0		12.91		1		18.5		1		123.79		0		6.84		0		11.04		0		8.48		1		21.29		0
12.82		0		12.82		0		18.99		0		16.3		0		12.82		0		0.43		0		19.03		1		15.61		0		45.91		0		4.01		1		0.36		1		123.79		0
20.47		1		20.47		1		2.14		1		12.91		1		20.47		1		2.92		0		6.57		1		16.14		0		15.61		0		8.94		1		19.09		0		17.94		0
16.17		1		16.17		1		18.47		0		0		0		16.17		1		1.94		0		6.74		1		112.39		0		18.99		0		12.88		0		2.1		0		1.81		0
8.35		1		8.35		1		4.9		1		2.04		1		8.35		1		9.96		1		2.66		1		2.53		0		18.4		0		13.37		0		26.68		0		17.61		0
5.06		1		5.06		1		12.91		1		23		0		5.06		1		12.82		0		40.06		0		18.47		0		0		0		10.55		1		19.13		0		112.39		0
17.88		1		17.88		1		0		0		2.92		0		17.88		1		8.35		1						0		0		0		0		23.2		1		1.31		0		18.4		0
19.03		1		19.03		1		0.43		0		13.84		0		19.03		1		8.64		1						0.69		0		0.69		0		8.22		1		20.11		1		2.14		1
6.74		1		6.74		1		2.04		1		8.64		1		6.74		1		18.5		1						4.67		1		0.46		0		7.82		0		15.94		0		2.53		0
								1.94		0		14.89		1						19.03		1						20.47		1		23		0		7.79		1		22.87		1		15.12		1
								12.82		0		17.88		1						13.14		1						8.35		1		8.35		1		12.91		1		19.78		1		12.91		1
								12.16		1		12.16		1						2.66		1						5.06		1		14.89		1		0.43		0		46.76		1		2.04		1
								19.03		1		19.03		1						7.33		1						6.74		1		17.88		1		1.94		0		4.57		0		20.47		1
								13.14		1		13.14		1														40.06		0						12.82		0		9.66		1		6.57		1
								2.66		1																														1.81		0		2.66		1
																																								4.9		1
																																								23		0
