# Supplementary material for: Phosphorylation of TFCP2L1 by CDK1 is required for stem cell pluripotency and bladder carcinogenesis
Source: EMBO Mol Med. 2019 Nov 11;12(1):e10880. doi: 10.15252/emmm.201910880 (PMC6949511; doi:10.15252/emmm.201910880)
Supplement: Supplementary file 5 — Source Data for Expanded View and Appendix [file EMMM-12-e10880-s012.zip › Heoetal_Source_data_EV_Appendix/Heoetal_Source_data_Fig_EV4.xlsx]

## Sheet: Fig EV4C
TFCP2L1	Sensitivity	1-Specificity	Specificity	Sensitivity plus Specificity			CDK1	Sensitivity	1-Specificity	Specificity	Sensitivity plus Specificity
0.25	0.993421	0.991935	0.00806452	1.00149			0.25	1	0.971774	0.0282258	1.02823
0.583333	0.993421	0.987903	0.0120968	1.00552			0.583333	1	0.967742	0.0322581	1.03226
0.833333	0.986842	0.987903	0.0120968	0.998939			0.833333	1	0.96371	0.0362903	1.03629
1.33333	0.980263	0.975806	0.0241935	1.00446			1.25	0.980263	0.955645	0.0443548	1.02462
2.08333	0.980263	0.971774	0.0282258	1.00849			1.75	0.980263	0.951613	0.0483871	1.02865
2.75	0.980263	0.967742	0.0322581	1.01252			3	0.980263	0.931452	0.0685484	1.04881
3.16667	0.980263	0.96371	0.0362903	1.01655			4.16667	0.973684	0.931452	0.0685484	1.04223
3.83333	0.973684	0.96371	0.0362903	1.00997			4.5	0.967105	0.931452	0.0685484	1.03565
4.41667	0.973684	0.959677	0.0403226	1.01401			5.16667	0.960526	0.931452	0.0685484	1.02907
4.58333	0.973684	0.955645	0.0443548	1.01804			6	0.960526	0.927419	0.0725806	1.03311
4.83333	0.973684	0.951613	0.0483871	1.02207			6.41667	0.960526	0.923387	0.0766129	1.03714
5.16667	0.973684	0.943548	0.0564516	1.03014			6.75	0.953947	0.923387	0.0766129	1.03056
5.41667	0.973684	0.939516	0.0604839	1.03417			7.16667	0.953947	0.919355	0.0806452	1.03459
5.58333	0.967105	0.939516	0.0604839	1.02759			7.66667	0.953947	0.915323	0.0846774	1.03862
5.83333	0.967105	0.935484	0.0645161	1.03162			8.16667	0.953947	0.91129	0.0887097	1.04266
6.5	0.960526	0.923387	0.0766129	1.03714			8.66667	0.947368	0.91129	0.0887097	1.03608
7.25	0.953947	0.919355	0.0806452	1.03459			9.75	0.940789	0.907258	0.0927419	1.03353
8.08333	0.953947	0.915323	0.0846774	1.03862			10.5833	0.940789	0.903226	0.0967742	1.03756
8.83333	0.947368	0.915323	0.0846774	1.03205			10.8333	0.940789	0.899194	0.100806	1.0416
9.25	0.940789	0.915323	0.0846774	1.02547			11.5	0.934211	0.899194	0.100806	1.03502
9.91667	0.934211	0.915323	0.0846774	1.01889			12.5	0.927632	0.895161	0.104839	1.03247
10.8333	0.934211	0.91129	0.0887097	1.02292			13.1667	0.921053	0.895161	0.104839	1.02589
12.1667	0.927632	0.91129	0.0887097	1.01634			13.4167	0.921053	0.891129	0.108871	1.02992
13.1667	0.921053	0.91129	0.0887097	1.00976			13.75	0.914474	0.887097	0.112903	1.02738
14.4167	0.907895	0.91129	0.0887097	0.996604			15	0.914474	0.883065	0.116935	1.03141
15.75	0.907895	0.907258	0.0927419	1.00064			16.1667	0.914474	0.879032	0.120968	1.03544
16.5	0.907895	0.903226	0.0967742	1.00467			17.6667	0.907895	0.879032	0.120968	1.02886
17.25	0.901316	0.903226	0.0967742	0.99809			19.25	0.907895	0.875	0.125	1.03289
18.0833	0.894737	0.903226	0.0967742	0.991511			20.75	0.907895	0.866935	0.133065	1.04096
19	0.894737	0.899194	0.100806	0.995543			22.25	0.907895	0.862903	0.137097	1.04499
19.4167	0.894737	0.895161	0.104839	0.999576			22.75	0.901316	0.862903	0.137097	1.03841
19.75	0.894737	0.891129	0.108871	1.00361			23.25	0.901316	0.854839	0.145161	1.04648
20.1667	0.888158	0.891129	0.108871	0.997029			23.75	0.894737	0.854839	0.145161	1.0399
20.4167	0.881579	0.891129	0.108871	0.99045			24.25	0.894737	0.850806	0.149194	1.04393
20.75	0.881579	0.887097	0.112903	0.994482			25.5	0.888158	0.850806	0.149194	1.03735
21.5	0.868421	0.883065	0.116935	0.985357			26.75	0.888158	0.846774	0.153226	1.04138
22.5	0.861842	0.883065	0.116935	0.978778			27.25	0.888158	0.842742	0.157258	1.04542
23.5	0.861842	0.879032	0.120968	0.98281			28	0.888158	0.83871	0.16129	1.04945
24.3333	0.855263	0.875	0.125	0.980263			30	0.888158	0.834677	0.165323	1.05348
25.3333	0.855263	0.870968	0.129032	0.984295			32.75	0.888158	0.830645	0.169355	1.05751
26.3333	0.855263	0.866935	0.133065	0.988328			35	0.888158	0.826613	0.173387	1.06154
26.8333	0.848684	0.866935	0.133065	0.981749			36.1667	0.888158	0.818548	0.181452	1.06961
28.1667	0.842105	0.862903	0.137097	0.979202			36.6667	0.881579	0.818548	0.181452	1.06303
29.6667	0.835526	0.862903	0.137097	0.972623			38	0.881579	0.814516	0.185484	1.06706
30.25	0.835526	0.858871	0.141129	0.976655			39.1667	0.868421	0.814516	0.185484	1.0539
30.75	0.835526	0.854839	0.145161	0.980688			39.6667	0.861842	0.814516	0.185484	1.04733
31.3333	0.835526	0.850806	0.149194	0.98472			40.5	0.861842	0.810484	0.189516	1.05136
32	0.835526	0.846774	0.153226	0.988752			41.5	0.855263	0.810484	0.189516	1.04478
32.6667	0.828947	0.846774	0.153226	0.982173			42.1667	0.855263	0.806452	0.193548	1.04881
33.5	0.828947	0.842742	0.157258	0.986205			43.1667	0.842105	0.806452	0.193548	1.03565
35	0.822368	0.830645	0.169355	0.991723			44.25	0.842105	0.798387	0.201613	1.04372
36.1667	0.822368	0.826613	0.173387	0.995756			44.75	0.842105	0.794355	0.205645	1.04775
36.4167	0.809211	0.822581	0.177419	0.98663			45.5	0.835526	0.790323	0.209677	1.0452
36.5833	0.802632	0.822581	0.177419	0.980051			46.1667	0.835526	0.78629	0.21371	1.04924
36.8333	0.802632	0.818548	0.181452	0.984083			46.6667	0.828947	0.78629	0.21371	1.04266
37.5	0.802632	0.814516	0.185484	0.988115			47.5	0.828947	0.778226	0.221774	1.05072
38.5	0.796053	0.806452	0.193548	0.989601			48.5	0.828947	0.774194	0.225806	1.05475
39.5	0.796053	0.798387	0.201613	0.997666			49.5	0.822368	0.774194	0.225806	1.04817
40.25	0.796053	0.794355	0.205645	1.0017			50.25	0.822368	0.762097	0.237903	1.06027
40.5833	0.796053	0.790323	0.209677	1.00573			50.75	0.815789	0.762097	0.237903	1.05369
41.1667	0.789474	0.790323	0.209677	0.999151			51.25	0.815789	0.758065	0.241935	1.05772
42.0833	0.789474	0.78629	0.21371	1.00318			51.9167	0.815789	0.754032	0.245968	1.06176
42.75	0.789474	0.782258	0.217742	1.00722			52.5	0.815789	0.75	0.25	1.06579
43.1667	0.789474	0.778226	0.221774	1.01125			52.8333	0.815789	0.745968	0.254032	1.06982
44	0.789474	0.774194	0.225806	1.01528			53.1667	0.815789	0.741935	0.258065	1.07385
45	0.789474	0.770161	0.229839	1.01931			53.6667	0.815789	0.737903	0.262097	1.07789
45.6667	0.789474	0.766129	0.233871	1.02334			54.25	0.809211	0.733871	0.266129	1.07534
46.5	0.789474	0.758065	0.241935	1.03141			54.75	0.809211	0.729839	0.270161	1.07937
47.1667	0.782895	0.754032	0.245968	1.02886			55.3333	0.802632	0.725806	0.274194	1.07683
47.4167	0.782895	0.75	0.25	1.03289			56.5	0.802632	0.721774	0.278226	1.08086
48.75	0.782895	0.741935	0.258065	1.04096			57.6667	0.802632	0.717742	0.282258	1.08489
51	0.782895	0.737903	0.262097	1.04499			58.25	0.802632	0.709677	0.290323	1.09295
52.3333	0.782895	0.733871	0.266129	1.04902			58.5833	0.802632	0.705645	0.294355	1.09699
52.8333	0.776316	0.733871	0.266129	1.04244			58.8333	0.796053	0.705645	0.294355	1.09041
53.3333	0.776316	0.725806	0.274194	1.05051			59.5	0.782895	0.701613	0.298387	1.08128
53.8333	0.776316	0.721774	0.278226	1.05454			60.25	0.776316	0.697581	0.302419	1.07874
54.1667	0.776316	0.71371	0.28629	1.06261			60.75	0.776316	0.693548	0.306452	1.08277
54.6667	0.769737	0.71371	0.28629	1.05603			61.25	0.769737	0.689516	0.310484	1.08022
55.3333	0.769737	0.709677	0.290323	1.06006			61.75	0.769737	0.685484	0.314516	1.08425
55.8333	0.763158	0.709677	0.290323	1.05348			62.25	0.763158	0.681452	0.318548	1.08171
56.25	0.763158	0.705645	0.294355	1.05751			62.75	0.75	0.681452	0.318548	1.06855
57	0.763158	0.701613	0.298387	1.06154			63.1667	0.75	0.677419	0.322581	1.07258
58.25	0.756579	0.701613	0.298387	1.05497			63.4167	0.743421	0.677419	0.322581	1.066
59.5	0.756579	0.697581	0.302419	1.059			63.75	0.743421	0.673387	0.326613	1.07003
60.25	0.75	0.689516	0.310484	1.06048			64.5	0.743421	0.665323	0.334677	1.0781
60.5833	0.75	0.685484	0.314516	1.06452			66	0.743421	0.653226	0.346774	1.0902
60.8333	0.743421	0.685484	0.314516	1.05794			67.1667	0.730263	0.645161	0.354839	1.0851
61.1667	0.736842	0.685484	0.314516	1.05136			67.6667	0.730263	0.641129	0.358871	1.08913
61.6667	0.730263	0.685484	0.314516	1.04478			68.25	0.723684	0.633065	0.366935	1.09062
62.25	0.730263	0.677419	0.322581	1.05284			68.75	0.723684	0.629032	0.370968	1.09465
62.75	0.730263	0.673387	0.326613	1.05688			69.5	0.723684	0.625	0.375	1.09868
63.1667	0.730263	0.669355	0.330645	1.06091			70.5	0.717105	0.625	0.375	1.09211
63.4167	0.730263	0.665323	0.334677	1.06494			71.5	0.717105	0.616935	0.383065	1.10017
63.75	0.723684	0.665323	0.334677	1.05836			73.3333	0.717105	0.608871	0.391129	1.10823
64.5	0.723684	0.653226	0.346774	1.07046			74.8333	0.717105	0.604839	0.395161	1.11227
65.6667	0.723684	0.641129	0.358871	1.08256			75.1667	0.710526	0.600806	0.399194	1.10972
66.6667	0.717105	0.637097	0.362903	1.08001			75.6667	0.703947	0.600806	0.399194	1.10314
67.1667	0.717105	0.629032	0.370968	1.08807			76.5	0.697368	0.596774	0.403226	1.10059
67.6667	0.717105	0.625	0.375	1.09211			77.1667	0.697368	0.592742	0.407258	1.10463
68.25	0.717105	0.616935	0.383065	1.10017			77.9167	0.690789	0.592742	0.407258	1.09805
68.5833	0.717105	0.608871	0.391129	1.10823			78.5833	0.690789	0.58871	0.41129	1.10208
68.8333	0.717105	0.604839	0.395161	1.11227			79.3333	0.690789	0.584677	0.415323	1.10611
69.1667	0.717105	0.600806	0.399194	1.1163			80.1667	0.690789	0.572581	0.427419	1.11821
69.8333	0.710526	0.600806	0.399194	1.10972			80.6667	0.690789	0.568548	0.431452	1.12224
70.6667	0.710526	0.596774	0.403226	1.11375			81.3333	0.684211	0.560484	0.439516	1.12373
71.1667	0.710526	0.592742	0.407258	1.11778			81.8333	0.677632	0.560484	0.439516	1.11715
71.5	0.697368	0.592742	0.407258	1.10463			82.25	0.677632	0.556452	0.443548	1.12118
71.8333	0.690789	0.592742	0.407258	1.09805			82.75	0.671053	0.556452	0.443548	1.1146
72.5	0.684211	0.592742	0.407258	1.09147			83.25	0.671053	0.552419	0.447581	1.11863
73.25	0.671053	0.584677	0.415323	1.08638			83.75	0.671053	0.548387	0.451613	1.12267
73.75	0.664474	0.584677	0.415323	1.0798			84.25	0.664474	0.540323	0.459677	1.12415
74.25	0.664474	0.572581	0.427419	1.09189			84.75	0.657895	0.540323	0.459677	1.11757
74.5833	0.664474	0.568548	0.431452	1.09593			85.25	0.651316	0.53629	0.46371	1.11503
74.8333	0.657895	0.568548	0.431452	1.08935			85.75	0.651316	0.532258	0.467742	1.11906
75.5	0.651316	0.568548	0.431452	1.08277			86.1667	0.644737	0.532258	0.467742	1.11248
76.1667	0.651316	0.564516	0.435484	1.0868			86.6667	0.644737	0.528226	0.471774	1.11651
76.9167	0.651316	0.560484	0.439516	1.09083			87.3333	0.638158	0.528226	0.471774	1.10993
77.5833	0.651316	0.556452	0.443548	1.09486			88.1667	0.638158	0.524194	0.475806	1.11396
77.8333	0.651316	0.552419	0.447581	1.0989			88.8333	0.638158	0.520161	0.479839	1.118
78.5	0.644737	0.552419	0.447581	1.09232			89.3333	0.638158	0.512097	0.487903	1.12606
79.1667	0.644737	0.548387	0.451613	1.09635			89.8333	0.631579	0.512097	0.487903	1.11948
79.6667	0.638158	0.548387	0.451613	1.08977			90.3333	0.631579	0.508065	0.491935	1.12351
80.1667	0.638158	0.53629	0.46371	1.10187			90.8333	0.625	0.508065	0.491935	1.11694
80.8333	0.638158	0.532258	0.467742	1.1059			92.3333	0.618421	0.504032	0.495968	1.11439
81.6667	0.631579	0.532258	0.467742	1.09932			93.8333	0.611842	0.5	0.5	1.11184
82.1667	0.625	0.524194	0.475806	1.10081			94.5	0.611842	0.491935	0.508065	1.11991
82.8333	0.618421	0.524194	0.475806	1.09423			95.1667	0.605263	0.479839	0.520161	1.12542
83.4167	0.618421	0.516129	0.483871	1.10229			95.6667	0.605263	0.475806	0.524194	1.12946
83.75	0.618421	0.512097	0.487903	1.10632			96.75	0.592105	0.475806	0.524194	1.1163
84.6667	0.611842	0.512097	0.487903	1.09975			97.75	0.592105	0.471774	0.528226	1.12033
85.6667	0.605263	0.508065	0.491935	1.0972			98.6667	0.585526	0.467742	0.532258	1.11778
86.1667	0.605263	0.487903	0.512097	1.11736			99.6667	0.572368	0.467742	0.532258	1.10463
86.4167	0.598684	0.487903	0.512097	1.11078			100.333	0.572368	0.459677	0.540323	1.11269
86.75	0.592105	0.483871	0.516129	1.10823			100.833	0.572368	0.455645	0.544355	1.11672
87.25	0.592105	0.479839	0.520161	1.11227			101.167	0.572368	0.451613	0.548387	1.12076
87.5833	0.592105	0.475806	0.524194	1.1163			101.417	0.572368	0.447581	0.552419	1.12479
87.8333	0.592105	0.467742	0.532258	1.12436			101.583	0.572368	0.443548	0.556452	1.12882
88.1667	0.585526	0.46371	0.53629	1.12182			101.833	0.572368	0.435484	0.564516	1.13688
88.4167	0.585526	0.459677	0.540323	1.12585			102.25	0.572368	0.427419	0.572581	1.14495
88.75	0.578947	0.459677	0.540323	1.11927			103.083	0.572368	0.423387	0.576613	1.14898
89.1667	0.572368	0.459677	0.540323	1.11269			103.833	0.572368	0.419355	0.580645	1.15301
89.4167	0.565789	0.459677	0.540323	1.10611			104.167	0.565789	0.419355	0.580645	1.14643
89.75	0.559211	0.447581	0.552419	1.11163			104.667	0.565789	0.415323	0.584677	1.15047
90.5	0.552632	0.439516	0.560484	1.11312			105.167	0.565789	0.41129	0.58871	1.1545
91.5	0.552632	0.435484	0.564516	1.11715			105.2	0.569789	0.402258	0.597742	1.16753
92.7	0.552632	0.427419	0.572581	1.12521	max		105.833	0.565789	0.403226	0.596774	1.16256
92.75	0.546053	0.423387	0.576613	1.12267			106.833	0.565789	0.399194	0.600806	1.1666
93.3333	0.526316	0.423387	0.576613	1.10293			107.833	0.565789	0.395161	0.604839	1.17063
93.8333	0.519737	0.423387	0.576613	1.09635			108.5	0.559211	0.395161	0.604839	1.16405
94.5	0.513158	0.419355	0.580645	1.0938			109.167	0.559211	0.391129	0.608871	1.16808
95.1667	0.506579	0.415323	0.584677	1.09126			109.833	0.559211	0.387097	0.612903	1.17211
95.6667	0.506579	0.41129	0.58871	1.09529			110.5	0.552632	0.387097	0.612903	1.16553
96.1667	0.5	0.395161	0.604839	1.10484			111	0.552632	0.383065	0.616935	1.16957
96.5	0.5	0.391129	0.608871	1.10887			111.417	0.552632	0.379032	0.620968	1.1736
96.8333	0.493421	0.387097	0.612903	1.10632			111.583	0.546053	0.379032	0.620968	1.16702
97.25	0.486842	0.383065	0.616935	1.10378			111.833	0.539474	0.379032	0.620968	1.16044
97.75	0.480263	0.383065	0.616935	1.0972			112.25	0.539474	0.375	0.625	1.16447
98.3333	0.473684	0.379032	0.620968	1.09465			112.75	0.532895	0.375	0.625	1.15789
98.8333	0.460526	0.379032	0.620968	1.08149			113.167	0.526316	0.375	0.625	1.15132
99.1667	0.453947	0.370968	0.629032	1.08298			114.167	0.519737	0.375	0.625	1.14474
99.6667	0.453947	0.362903	0.637097	1.09104			115.167	0.519737	0.370968	0.629032	1.14877
100.333	0.453947	0.346774	0.653226	1.10717			116	0.513158	0.370968	0.629032	1.14219
101	0.447368	0.342742	0.657258	1.10463			116.833	0.513158	0.366935	0.633065	1.14622
101.417	0.434211	0.334677	0.665323	1.09953			117.333	0.513158	0.362903	0.637097	1.15025
101.75	0.434211	0.330645	0.669355	1.10357			117.833	0.506579	0.362903	0.637097	1.14368
102.167	0.427632	0.326613	0.673387	1.10102			118.5	0.506579	0.358871	0.641129	1.14771
102.5	0.427632	0.318548	0.681452	1.10908			119.25	0.506579	0.350806	0.649194	1.15577
102.833	0.421053	0.318548	0.681452	1.1025			119.583	0.5	0.350806	0.649194	1.14919
103.167	0.414474	0.314516	0.685484	1.09996			119.833	0.5	0.346774	0.653226	1.15323
103.417	0.414474	0.306452	0.693548	1.10802			120.167	0.493421	0.346774	0.653226	1.14665
103.583	0.407895	0.306452	0.693548	1.10144			120.667	0.486842	0.346774	0.653226	1.14007
103.833	0.401316	0.302419	0.697581	1.0989			121.333	0.480263	0.346774	0.653226	1.13349
104.167	0.401316	0.298387	0.701613	1.10293			121.833	0.480263	0.342742	0.657258	1.13752
104.417	0.401316	0.294355	0.705645	1.10696			122.167	0.473684	0.33871	0.66129	1.13497
104.583	0.401316	0.28629	0.71371	1.11503			122.5	0.473684	0.334677	0.665323	1.13901
104.833	0.394737	0.28629	0.71371	1.10845			122.833	0.467105	0.334677	0.665323	1.13243
105.25	0.381579	0.28629	0.71371	1.09529			123.25	0.467105	0.330645	0.669355	1.13646
105.583	0.375	0.28629	0.71371	1.08871			123.583	0.460526	0.330645	0.669355	1.12988
105.833	0.375	0.282258	0.717742	1.09274			124.083	0.453947	0.330645	0.669355	1.1233
107	0.368421	0.278226	0.721774	1.0902			124.75	0.453947	0.326613	0.673387	1.12733
108.167	0.355263	0.278226	0.721774	1.07704			125.25	0.453947	0.322581	0.677419	1.13137
108.667	0.348684	0.278226	0.721774	1.07046			125.583	0.447368	0.318548	0.681452	1.12882
109.25	0.342105	0.266129	0.733871	1.07598			126.833	0.447368	0.314516	0.685484	1.13285
109.583	0.342105	0.262097	0.737903	1.08001			128.25	0.434211	0.310484	0.689516	1.12373
109.833	0.342105	0.258065	0.741935	1.08404			128.583	0.427632	0.310484	0.689516	1.11715
110.25	0.342105	0.254032	0.745968	1.08807			129.167	0.421053	0.310484	0.689516	1.11057
110.583	0.335526	0.25	0.75	1.08553			130.333	0.414474	0.310484	0.689516	1.10399
111.083	0.328947	0.245968	0.754032	1.08298			131.5	0.414474	0.306452	0.693548	1.10802
111.75	0.322368	0.241935	0.758065	1.08043			132.667	0.407895	0.306452	0.693548	1.10144
112.25	0.315789	0.233871	0.766129	1.08192			133.667	0.407895	0.302419	0.697581	1.10548
112.583	0.315789	0.229839	0.770161	1.08595			134.5	0.401316	0.302419	0.697581	1.0989
112.833	0.315789	0.221774	0.778226	1.09402			135.167	0.394737	0.298387	0.701613	1.09635
113.167	0.302632	0.221774	0.778226	1.08086			135.5	0.394737	0.294355	0.705645	1.10038
113.417	0.302632	0.217742	0.782258	1.08489			135.833	0.388158	0.294355	0.705645	1.0938
113.583	0.302632	0.21371	0.78629	1.08892			136.25	0.381579	0.294355	0.705645	1.08722
113.833	0.289474	0.21371	0.78629	1.07576			136.75	0.381579	0.28629	0.71371	1.09529
114.5	0.282895	0.205645	0.794355	1.07725			137.25	0.381579	0.282258	0.717742	1.09932
115.167	0.276316	0.201613	0.798387	1.0747			137.583	0.381579	0.278226	0.721774	1.10335
115.667	0.269737	0.201613	0.798387	1.06812			137.833	0.381579	0.274194	0.725806	1.10739
116.5	0.263158	0.189516	0.810484	1.07364			138.5	0.381579	0.270161	0.729839	1.11142
117.167	0.256579	0.185484	0.814516	1.0711			139.25	0.381579	0.266129	0.733871	1.11545
117.417	0.243421	0.185484	0.814516	1.05794			139.75	0.381579	0.262097	0.737903	1.11948
118	0.243421	0.181452	0.818548	1.06197			140.167	0.375	0.258065	0.741935	1.11694
119.5	0.236842	0.177419	0.822581	1.05942			140.917	0.368421	0.258065	0.741935	1.11036
120.75	0.236842	0.173387	0.826613	1.06346			141.75	0.361842	0.258065	0.741935	1.10378
121.25	0.230263	0.173387	0.826613	1.05688			142.333	0.361842	0.254032	0.745968	1.10781
121.917	0.223684	0.173387	0.826613	1.0503			142.833	0.361842	0.25	0.75	1.11184
122.417	0.217105	0.173387	0.826613	1.04372			143.333	0.361842	0.245968	0.754032	1.11587
122.583	0.217105	0.169355	0.830645	1.04775			143.833	0.355263	0.245968	0.754032	1.1093
122.833	0.217105	0.165323	0.834677	1.05178			144.25	0.355263	0.241935	0.758065	1.11333
123.25	0.217105	0.16129	0.83871	1.05581			144.75	0.355263	0.237903	0.762097	1.11736
124.25	0.210526	0.16129	0.83871	1.04924			145.333	0.355263	0.233871	0.766129	1.12139
125.167	0.210526	0.157258	0.842742	1.05327			145.833	0.355263	0.229839	0.770161	1.12542
125.417	0.210526	0.153226	0.846774	1.0573			146.333	0.342105	0.225806	0.774194	1.1163
125.583	0.210526	0.149194	0.850806	1.06133			147.083	0.335526	0.225806	0.774194	1.10972
126.5	0.203947	0.149194	0.850806	1.05475			149.417	0.335526	0.221774	0.778226	1.11375
128.167	0.203947	0.145161	0.854839	1.05879			151.667	0.328947	0.221774	0.778226	1.10717
129.667	0.203947	0.133065	0.866935	1.07088			152.25	0.328947	0.21371	0.78629	1.11524
131.667	0.197368	0.133065	0.866935	1.0643			152.75	0.322368	0.21371	0.78629	1.10866
133.75	0.197368	0.129032	0.870968	1.06834			153.333	0.322368	0.209677	0.790323	1.11269
134.917	0.197368	0.125	0.875	1.07237			154	0.322368	0.205645	0.794355	1.11672
135.417	0.190789	0.125	0.875	1.06579			154.5	0.322368	0.201613	0.798387	1.12076
135.583	0.184211	0.125	0.875	1.05921			155	0.322368	0.197581	0.802419	1.12479
135.833	0.177632	0.125	0.875	1.05263			155.417	0.315789	0.197581	0.802419	1.11821
136.25	0.171053	0.120968	0.879032	1.05008			155.75	0.309211	0.197581	0.802419	1.11163
136.583	0.164474	0.120968	0.879032	1.04351			156.5	0.309211	0.189516	0.810484	1.11969
137.833	0.164474	0.116935	0.883065	1.04754			157.333	0.302632	0.189516	0.810484	1.11312
139.167	0.157895	0.116935	0.883065	1.04096			158.333	0.296053	0.189516	0.810484	1.10654
139.5	0.157895	0.112903	0.887097	1.04499			159.667	0.296053	0.185484	0.814516	1.11057
139.833	0.151316	0.112903	0.887097	1.03841			160.667	0.296053	0.181452	0.818548	1.1146
140.333	0.144737	0.112903	0.887097	1.03183			161.167	0.296053	0.177419	0.822581	1.11863
140.833	0.138158	0.112903	0.887097	1.02525			161.5	0.289474	0.173387	0.826613	1.11609
141.167	0.138158	0.108871	0.891129	1.02929			161.833	0.282895	0.173387	0.826613	1.10951
141.417	0.138158	0.100806	0.899194	1.03735			162.25	0.282895	0.169355	0.830645	1.11354
141.583	0.131579	0.100806	0.899194	1.03077			162.75	0.282895	0.165323	0.834677	1.11757
141.833	0.125	0.100806	0.899194	1.02419			163.5	0.282895	0.16129	0.83871	1.1216
142.25	0.125	0.0967742	0.903226	1.02823			164.667	0.276316	0.16129	0.83871	1.11503
142.583	0.118421	0.0967742	0.903226	1.02165			165.5	0.276316	0.157258	0.842742	1.11906
144.5	0.111842	0.0967742	0.903226	1.01507			166.333	0.276316	0.149194	0.850806	1.12712
147.167	0.111842	0.0927419	0.907258	1.0191			167.25	0.276316	0.145161	0.854839	1.13115
148.167	0.105263	0.0927419	0.907258	1.01252			167.75	0.276316	0.141129	0.858871	1.13519
148.5	0.105263	0.0887097	0.91129	1.01655			168.5	0.269737	0.141129	0.858871	1.12861
148.833	0.0986842	0.0887097	0.91129	1.00997			169.167	0.263158	0.141129	0.858871	1.12203
149.667	0.0986842	0.0846774	0.915323	1.01401			170	0.256579	0.137097	0.862903	1.11948
151	0.0921053	0.0846774	0.915323	1.00743			170.833	0.256579	0.133065	0.866935	1.12351
154.583	0.0921053	0.0806452	0.919355	1.01146			171.167	0.25	0.129032	0.870968	1.12097
157.917	0.0921053	0.0766129	0.923387	1.01549			171.417	0.25	0.125	0.875	1.125
158.417	0.0855263	0.0766129	0.923387	1.00891			171.75	0.243421	0.125	0.875	1.11842
158.583	0.0855263	0.0725806	0.927419	1.01295			172.167	0.236842	0.120968	0.879032	1.11587
158.833	0.0855263	0.0685484	0.931452	1.01698			172.5	0.230263	0.120968	0.879032	1.1093
160	0.0789474	0.0645161	0.935484	1.01443			173.083	0.223684	0.120968	0.879032	1.10272
161.5	0.0789474	0.0604839	0.939516	1.01846			173.583	0.217105	0.120968	0.879032	1.09614
163.333	0.0789474	0.0564516	0.943548	1.0225			173.833	0.210526	0.120968	0.879032	1.08956
164.833	0.0723684	0.0564516	0.943548	1.01592			175	0.203947	0.116935	0.883065	1.08701
165.167	0.0723684	0.0524194	0.947581	1.01995			176.167	0.203947	0.108871	0.891129	1.09508
165.5	0.0723684	0.0483871	0.951613	1.02398			177.333	0.197368	0.108871	0.891129	1.0885
166	0.0657895	0.0483871	0.951613	1.0174			178.667	0.197368	0.104839	0.895161	1.09253
167.167	0.0592105	0.0483871	0.951613	1.01082			179.333	0.190789	0.100806	0.899194	1.08998
169.333	0.0526316	0.0483871	0.951613	1.00424			180	0.190789	0.0967742	0.903226	1.09402
171	0.0460526	0.0483871	0.951613	0.997666			180.833	0.184211	0.0967742	0.903226	1.08744
172.333	0.0460526	0.0443548	0.955645	1.0017			181.5	0.184211	0.0927419	0.907258	1.09147
173.667	0.0394737	0.0443548	0.955645	0.995119			182.333	0.184211	0.0887097	0.91129	1.0955
175	0.0394737	0.0403226	0.959677	0.999151			184.333	0.184211	0.0846774	0.915323	1.09953
178	0.0328947	0.0362903	0.96371	0.996604			186.667	0.177632	0.0846774	0.915323	1.09295
182.167	0.0328947	0.0322581	0.967742	1.00064			188.667	0.171053	0.0846774	0.915323	1.08638
185.333	0.0328947	0.0282258	0.971774	1.00467			190.167	0.164474	0.0846774	0.915323	1.0798
187	0.0263158	0.0282258	0.971774	0.99809			190.833	0.157895	0.0846774	0.915323	1.07322
191.333	0.0263158	0.0241935	0.975806	1.00212			191.167	0.144737	0.0806452	0.919355	1.06409
198.167	0.0263158	0.0201613	0.979839	1.00615			191.417	0.138158	0.0806452	0.919355	1.05751
203.917	0.0263158	0.016129	0.983871	1.01019			191.75	0.138158	0.0766129	0.923387	1.06154
209.583	0.0197368	0.016129	0.983871	1.00361			192.5	0.131579	0.0725806	0.927419	1.059
213.083	0.0197368	0.0120968	0.987903	1.00764			194.5	0.125	0.0685484	0.931452	1.05645
213.917	0.0131579	0.0120968	0.987903	1.00106			196.333	0.125	0.0645161	0.935484	1.06048
216.667	0.0131579	0.00806452	0.991935	1.00509			196.833	0.125	0.0604839	0.939516	1.06452
221	0.0131579	0.00403226	0.995968	1.00913			199	0.111842	0.0604839	0.939516	1.05136
226.167	0.0131579	0	1	1.01316			203.167	0.111842	0.0564516	0.943548	1.05539
230.167	0.00657895	0	1	1.00658			206	0.105263	0.0564516	0.943548	1.04881
232	0	0	1	1			207.167	0.105263	0.0524194	0.947581	1.05284
							208	0.0986842	0.0524194	0.947581	1.04626
							208.667	0.0986842	0.0483871	0.951613	1.0503
							209.333	0.0986842	0.0443548	0.955645	1.05433
							210.833	0.0986842	0.0403226	0.959677	1.05836
							212.167	0.0986842	0.0362903	0.96371	1.06239
							213.167	0.0921053	0.0362903	0.96371	1.05581
							214.333	0.0789474	0.0322581	0.967742	1.04669
							215.5	0.0723684	0.0322581	0.967742	1.04011
							217.5	0.0723684	0.0282258	0.971774	1.04414
							219.333	0.0657895	0.0282258	0.971774	1.03756
							220.5	0.0657895	0.0241935	0.975806	1.0416
							222.167	0.0657895	0.0201613	0.979839	1.04563
							223.833	0.0657895	0.016129	0.983871	1.04966
							225.167	0.0657895	0.0120968	0.987903	1.05369
							226.167	0.0592105	0.0120968	0.987903	1.04711
							226.667	0.0526316	0.0120968	0.987903	1.04053
							230.667	0.0460526	0.0120968	0.987903	1.03396
							235.833	0.0394737	0.0120968	0.987903	1.02738
							237.667	0.0328947	0.0120968	0.987903	1.0208
							240.167	0.0328947	0.00806452	0.991935	1.02483
							243.167	0.0263158	0.00806452	0.991935	1.01825
							245.5	0.0197368	0.00806452	0.991935	1.01167
							247.833	0.0197368	0.00403226	0.995968	1.0157
							250.167	0.0131579	0.00403226	0.995968	1.00913
							255.167	0.00657895	0.00403226	0.995968	1.00255
							275.083	0.00657895	0	1	1.00658
							292.5	0	0	1	1

## Sheet: Fig EV4D
Co-expression	Sensitivity	1-Specificity	Specificity	Sensitivity plus Specificity
0.015	0.888158	0.803213	0.196787	1.08495
0.035	0.888158	0.795181	0.204819	1.09298
0.045	0.888158	0.791165	0.208835	1.09699
0.055	0.881579	0.783133	0.216867	1.09845
0.065	0.881579	0.7751	0.2249	1.10648
0.075	0.881579	0.767068	0.232932	1.11451
0.085	0.881579	0.759036	0.240964	1.12254
0.1	0.875	0.759036	0.240964	1.11596
0.115	0.875	0.751004	0.248996	1.124
0.125	0.875	0.738956	0.261044	1.13604
0.135	0.868421	0.73494	0.26506	1.13348
0.145	0.861842	0.73494	0.26506	1.1269
0.155	0.855263	0.726908	0.273092	1.12836
0.165	0.855263	0.722892	0.277108	1.13237
0.175	0.835526	0.710843	0.289157	1.12468
0.19	0.815789	0.702811	0.297189	1.11298
0.205	0.815789	0.698795	0.301205	1.11699
0.215	0.815789	0.694779	0.305221	1.12101
0.225	0.815789	0.682731	0.317269	1.13306
0.235	0.815789	0.666667	0.333333	1.14912
0.245	0.815789	0.662651	0.337349	1.15314
0.255	0.815789	0.654618	0.345382	1.16117
0.265	0.815789	0.646586	0.353414	1.1692
0.275	0.809211	0.646586	0.353414	1.16262
0.29	0.809211	0.634538	0.365462	1.17467
0.31	0.809211	0.630522	0.369478	1.17869
0.325	0.809211	0.626506	0.373494	1.1827
0.355	0.802632	0.62249	0.37751	1.18014
0.39	0.796053	0.614458	0.385542	1.18159
0.41	0.789474	0.614458	0.385542	1.17502
0.43	0.789474	0.610442	0.389558	1.17903
0.445	0.782895	0.606426	0.393574	1.17647
0.465	0.782895	0.598394	0.401606	1.1845
0.485	0.782895	0.594378	0.405622	1.18852
0.495	0.776316	0.594378	0.405622	1.18194
0.505	0.763158	0.590361	0.409639	1.1728
0.52	0.763158	0.582329	0.417671	1.18083
0.535	0.756579	0.582329	0.417671	1.17425
0.545	0.756579	0.578313	0.421687	1.17827
0.555	0.743421	0.578313	0.421687	1.16511
0.565	0.743421	0.574297	0.425703	1.16912
0.575	0.743421	0.570281	0.429719	1.17314
0.59	0.743421	0.566265	0.433735	1.17716
0.64	0.736842	0.566265	0.433735	1.17058
0.69	0.730263	0.562249	0.437751	1.16801
0.705	0.730263	0.558233	0.441767	1.17203
0.72	0.730263	0.554217	0.445783	1.17605
0.75	0.730263	0.550201	0.449799	1.18006
0.785	0.730263	0.546185	0.453815	1.18408
0.815	0.730263	0.53012	0.46988	1.20014
0.845	0.730263	0.526104	0.473896	1.20416
0.87	0.730263	0.522088	0.477912	1.20817	max
0.89	0.717105	0.522088	0.477912	1.19502
0.905	0.710526	0.522088	0.477912	1.18844
0.92	0.703947	0.522088	0.477912	1.18186
0.975	0.697368	0.522088	0.477912	1.17528
1.025	0.697368	0.518072	0.481928	1.1793
1.035	0.690789	0.514056	0.485944	1.17673
1.045	0.690789	0.51004	0.48996	1.18075
1.06	0.684211	0.51004	0.48996	1.17417
1.085	0.677632	0.51004	0.48996	1.16759
1.11	0.677632	0.506024	0.493976	1.17161
1.135	0.677632	0.502008	0.497992	1.17562
1.175	0.671053	0.497992	0.502008	1.17306
1.205	0.671053	0.493976	0.506024	1.17708
1.215	0.664474	0.493976	0.506024	1.1705
1.25	0.651316	0.493976	0.506024	1.15734
1.29	0.644737	0.493976	0.506024	1.15076
1.345	0.644737	0.485944	0.514056	1.15879
1.41	0.631579	0.485944	0.514056	1.14564
1.475	0.631579	0.481928	0.518072	1.14965
1.535	0.631579	0.477912	0.522088	1.15367
1.555	0.631579	0.473896	0.526104	1.15768
1.575	0.631579	0.46988	0.53012	1.1617
1.605	0.631579	0.465863	0.534137	1.16572
1.635	0.625	0.465863	0.534137	1.15914
1.725	0.625	0.461847	0.538153	1.16315
1.835	0.618421	0.461847	0.538153	1.15657
1.885	0.618421	0.457831	0.542169	1.16059
1.91	0.618421	0.453815	0.546185	1.16461
1.93	0.618421	0.449799	0.550201	1.16862
1.97	0.618421	0.445783	0.554217	1.17264
2.015	0.618421	0.437751	0.562249	1.18067
2.05	0.618421	0.433735	0.566265	1.18469
2.115	0.618421	0.429719	0.570281	1.1887
2.19	0.618421	0.425703	0.574297	1.19272
2.28	0.611842	0.425703	0.574297	1.18614
2.39	0.611842	0.421687	0.578313	1.19016
2.46	0.605263	0.421687	0.578313	1.18358
2.49	0.598684	0.421687	0.578313	1.177
2.51	0.598684	0.417671	0.582329	1.18101
2.53	0.592105	0.413655	0.586345	1.17845
2.55	0.585526	0.413655	0.586345	1.17187
2.565	0.585526	0.409639	0.590361	1.17589
2.595	0.585526	0.405622	0.594378	1.1799
2.635	0.578947	0.405622	0.594378	1.17332
2.655	0.578947	0.401606	0.598394	1.17734
2.665	0.572368	0.401606	0.598394	1.17076
2.68	0.572368	0.39759	0.60241	1.17478
2.705	0.565789	0.39759	0.60241	1.1682
2.73	0.559211	0.39759	0.60241	1.16162
2.825	0.559211	0.393574	0.606426	1.16564
2.915	0.552632	0.393574	0.606426	1.15906
2.945	0.546053	0.393574	0.606426	1.15248
2.975	0.539474	0.393574	0.606426	1.1459
3.01	0.532895	0.393574	0.606426	1.13932
3.055	0.532895	0.385542	0.614458	1.14735
3.145	0.532895	0.381526	0.618474	1.15137
3.245	0.532895	0.37751	0.62249	1.15538
3.29	0.532895	0.373494	0.626506	1.1594
3.325	0.526316	0.369478	0.630522	1.15684
3.345	0.526316	0.365462	0.634538	1.16085
3.405	0.526316	0.361446	0.638554	1.16487
3.49	0.526316	0.35743	0.64257	1.16889
3.56	0.526316	0.349398	0.650602	1.17692
3.61	0.519737	0.349398	0.650602	1.17034
3.655	0.519737	0.345382	0.654618	1.17436
3.805	0.519737	0.337349	0.662651	1.18239
4.005	0.519737	0.333333	0.666667	1.1864
4.13	0.513158	0.333333	0.666667	1.17982
4.19	0.513158	0.329317	0.670683	1.18384
4.26	0.506579	0.329317	0.670683	1.17726
4.325	0.5	0.329317	0.670683	1.17068
4.35	0.493421	0.329317	0.670683	1.1641
4.37	0.486842	0.329317	0.670683	1.15752
4.45	0.486842	0.325301	0.674699	1.16154
4.535	0.480263	0.325301	0.674699	1.15496
4.605	0.473684	0.325301	0.674699	1.14838
4.785	0.467105	0.325301	0.674699	1.1418
4.94	0.467105	0.321285	0.678715	1.14582
5	0.460526	0.317269	0.682731	1.14326
5.045	0.460526	0.313253	0.686747	1.14727
5.07	0.460526	0.309237	0.690763	1.15129
5.2	0.460526	0.305221	0.694779	1.15531
5.365	0.453947	0.305221	0.694779	1.14873
5.57	0.453947	0.301205	0.698795	1.15274
5.765	0.453947	0.297189	0.702811	1.15676
5.82	0.447368	0.297189	0.702811	1.15018
5.845	0.440789	0.297189	0.702811	1.1436
5.86	0.434211	0.297189	0.702811	1.13702
5.9	0.434211	0.293173	0.706827	1.14104
5.97	0.434211	0.289157	0.710843	1.14505
6.065	0.427632	0.289157	0.710843	1.13847
6.13	0.421053	0.289157	0.710843	1.1319
6.145	0.421053	0.285141	0.714859	1.13591
6.19	0.414474	0.285141	0.714859	1.12933
6.32	0.407895	0.285141	0.714859	1.12275
6.45	0.407895	0.281124	0.718876	1.12677
6.5	0.407895	0.277108	0.722892	1.13079
6.555	0.407895	0.273092	0.726908	1.1348
6.62	0.401316	0.273092	0.726908	1.12822
6.65	0.401316	0.269076	0.730924	1.13224
6.675	0.394737	0.269076	0.730924	1.12566
6.735	0.394737	0.26506	0.73494	1.12968
6.815	0.388158	0.26506	0.73494	1.1231
6.935	0.388158	0.261044	0.738956	1.12711
7.05	0.388158	0.257028	0.742972	1.13113
7.16	0.381579	0.257028	0.742972	1.12455
7.29	0.381579	0.253012	0.746988	1.12857
7.445	0.375	0.253012	0.746988	1.12199
7.565	0.368421	0.253012	0.746988	1.11541
7.635	0.361842	0.253012	0.746988	1.10883
7.72	0.361842	0.248996	0.751004	1.11285
7.79	0.361842	0.24498	0.75502	1.11686
7.97	0.361842	0.240964	0.759036	1.12088
8.115	0.361842	0.236948	0.763052	1.12489
8.17	0.361842	0.232932	0.767068	1.12891
8.265	0.361842	0.228916	0.771084	1.13293
8.365	0.361842	0.2249	0.7751	1.13694
8.43	0.355263	0.2249	0.7751	1.13036
8.47	0.348684	0.2249	0.7751	1.12378
8.57	0.348684	0.220884	0.779116	1.1278
8.645	0.342105	0.220884	0.779116	1.12122
8.675	0.335526	0.220884	0.779116	1.11464
8.72	0.328947	0.220884	0.779116	1.10806
8.745	0.328947	0.216867	0.783133	1.11208
8.845	0.322368	0.216867	0.783133	1.1055
9.135	0.322368	0.212851	0.787149	1.10952
9.37	0.322368	0.208835	0.791165	1.11353
9.505	0.315789	0.208835	0.791165	1.10695
9.605	0.315789	0.204819	0.795181	1.11097
9.64	0.309211	0.204819	0.795181	1.10439
9.92	0.302632	0.204819	0.795181	1.09781
10.29	0.302632	0.200803	0.799197	1.10183
10.445	0.302632	0.196787	0.803213	1.10584
10.665	0.302632	0.192771	0.807229	1.10986
10.885	0.296053	0.192771	0.807229	1.10328
10.95	0.289474	0.192771	0.807229	1.0967
11.015	0.282895	0.192771	0.807229	1.09012
11.19	0.282895	0.188755	0.811245	1.09414
11.475	0.282895	0.184739	0.815261	1.09816
11.745	0.276316	0.184739	0.815261	1.09158
11.97	0.269737	0.184739	0.815261	1.085
12.08	0.269737	0.180723	0.819277	1.08901
12.135	0.269737	0.176707	0.823293	1.09303
12.235	0.263158	0.176707	0.823293	1.08645
12.36	0.256579	0.176707	0.823293	1.07987
12.575	0.256579	0.172691	0.827309	1.08389
12.8	0.25	0.172691	0.827309	1.07731
12.885	0.243421	0.172691	0.827309	1.07073
12.945	0.236842	0.172691	0.827309	1.06415
13.125	0.236842	0.168675	0.831325	1.06817
13.655	0.230263	0.168675	0.831325	1.06159
14.075	0.223684	0.168675	0.831325	1.05501
14.375	0.223684	0.164659	0.835341	1.05903
14.9	0.217105	0.164659	0.835341	1.05245
15.4	0.217105	0.160643	0.839357	1.05646
15.775	0.217105	0.156627	0.843373	1.06048
15.93	0.210526	0.156627	0.843373	1.0539
16.12	0.210526	0.15261	0.84739	1.05792
16.54	0.210526	0.148594	0.851406	1.06193
16.83	0.203947	0.148594	0.851406	1.05535
16.86	0.197368	0.148594	0.851406	1.04877
16.955	0.190789	0.148594	0.851406	1.0422
17.185	0.190789	0.144578	0.855422	1.04621
17.575	0.184211	0.144578	0.855422	1.03963
17.885	0.184211	0.140562	0.859438	1.04365
17.985	0.177632	0.140562	0.859438	1.03707
18.125	0.171053	0.140562	0.859438	1.03049
18.52	0.164474	0.140562	0.859438	1.02391
18.97	0.164474	0.136546	0.863454	1.02793
19.53	0.164474	0.13253	0.86747	1.03194
20.01	0.164474	0.128514	0.871486	1.03596
20.31	0.157895	0.128514	0.871486	1.02938
20.925	0.157895	0.124498	0.875502	1.0334
21.565	0.157895	0.120482	0.879518	1.03741
21.825	0.157895	0.116466	0.883534	1.04143
21.925	0.151316	0.116466	0.883534	1.03485
22.025	0.144737	0.116466	0.883534	1.02827
22.42	0.144737	0.11245	0.88755	1.03229
23.185	0.144737	0.108434	0.891566	1.0363
24.205	0.138158	0.108434	0.891566	1.02972
24.895	0.131579	0.108434	0.891566	1.02315
25.185	0.131579	0.104418	0.895582	1.02716
25.6	0.131579	0.100402	0.899598	1.03118
25.845	0.131579	0.0963855	0.903614	1.03519
26.585	0.131579	0.0923695	0.907631	1.03921
27.31	0.125	0.0923695	0.907631	1.03263
27.445	0.118421	0.0923695	0.907631	1.02605
27.61	0.118421	0.0883534	0.911647	1.03007
27.93	0.118421	0.0843373	0.915663	1.03408
28.515	0.111842	0.0843373	0.915663	1.0275
29.385	0.105263	0.0843373	0.915663	1.02093
30.185	0.105263	0.0803213	0.919679	1.02494
30.795	0.0986842	0.0803213	0.919679	1.01836
31.505	0.0921053	0.0803213	0.919679	1.01178
31.9	0.0921053	0.0763052	0.923695	1.0158
32.07	0.0855263	0.0763052	0.923695	1.00922
32.315	0.0855263	0.0722892	0.927711	1.01324
33.12	0.0789474	0.0722892	0.927711	1.00666
33.97	0.0789474	0.0682731	0.931727	1.01067
34.3	0.0789474	0.064257	0.935743	1.01469
34.695	0.0723684	0.064257	0.935743	1.00811
35.61	0.0723684	0.060241	0.939759	1.01213
36.4	0.0657895	0.060241	0.939759	1.00555
36.85	0.0657895	0.0562249	0.943775	1.00956
37.905	0.0657895	0.0522088	0.947791	1.01358
38.655	0.0657895	0.0481928	0.951807	1.0176
38.795	0.0657895	0.0441767	0.955823	1.02161
39.66	0.0657895	0.0401606	0.959839	1.02563
41.78	0.0657895	0.0361446	0.963855	1.02964
43.12	0.0592105	0.0361446	0.963855	1.02307
43.495	0.0592105	0.0321285	0.967871	1.02708
43.94	0.0526316	0.0321285	0.967871	1.0205
44.33	0.0460526	0.0321285	0.967871	1.01392
44.98	0.0460526	0.0281124	0.971888	1.01794
46.405	0.0394737	0.0281124	0.971888	1.01136
48.045	0.0328947	0.0281124	0.971888	1.00478
50.975	0.0263158	0.0281124	0.971888	0.998203
55.49	0.0197368	0.0281124	0.971888	0.991624
57.735	0.0197368	0.0240964	0.975904	0.99564
58.89	0.0197368	0.0200803	0.97992	0.999657
60.55	0.0197368	0.0160643	0.983936	1.00367
62.685	0.0197368	0.0120482	0.987952	1.00769
65.74	0.0131579	0.0120482	0.987952	1.00111
70.415	0.0131579	0.00803213	0.991968	1.00513
76.2	0.00657895	0.00803213	0.991968	0.998547
81.085	0	0.00803213	0.991968	0.991968
88.555	0	0.00401606	0.995984	0.995984
94.78	0	0	1	1

## Sheet: Fig EV4E
n=400
Ki-67				CDK4				P53
p-TFCP2L1	Ki-67			p-TFCP2L1	CDK4			p-TFCP2L1	P53
113	0			113	0			113	0
135	0			135	0			135	0
73	0			73	0			73	73
86	33			86	33			86	36
100	33			100	33			100	33
45	0			45	0			45	0
34	0			34	0			34	82
64	0			64	0			64	33
80	0			80	0			80	66
99	0			99	0			99	0
68	33			68	33			68	33
32	0			32	0			32	0
93	0			93	0			93	77
122	0			122	0			122	0
106	3			106	0			106	2
53	0			53	0			53	0
65	0			65	2			65	1
41	0			41	0			41	0
79	0			79	33			79	0
20	33			20	33			20	33
27	0			27	33			27	0
73	37			73	0			73	81
88	0			88	0			88	1
56	0			56	0			56	33
92	0			92	0			92	33
22	33			22	33			22	80
29	0			29	0			29	12
1	0			1	66			1	13
88	0			88	0			88	0
1	0			1	0			1	0
84	66			84	33			84	66
10	33			10	33			10	33
43	66			43	99			43	66
1	33			1	0			1	0
3	0			3	0			3	0
21	0			21	0			21	33
85	9			85	0			85	0
23	0			23	0			23	40
80	1			80	0			80	0
53	0			53	33			53	41
36	33			36	33			36	78
90	34			90	33			90	33
9	66			9	0			9	98
116	38			116	0			116	7
99	9			99	0			99	0
43	15			43	0			43	2
74	1			74	33			74	35
92	34			92	33			92	91
96	70			96	33			96	70
7	73			7	0			7	33
63	1			63	0			63	0
58	7			58	33			58	76
37	53			37	0			37	82
56	0			56	33			56	33
48	33			48	0			48	0
64	1			64	0			64	2
109	23			109	0			109	0
13	13			13	1			13	81
67	50			67	0			67	91
71	18			71	0			71	33
38	33			38	0			38	0
25	0			25	33			25	58
69	66			69	0			69	0
6	15			6	0			6	78
5	60			5	0			5	0
2	0			2	0			2	33
36	33			36	0			36	12
48	22			48	0			48	0
55	1			55	0			55	6
17	12			17	0			17	12
46	2			46	0			46	0
3	15			3	0			3	0
11	7			11	0			11	48
30	66			30	0			30	0
36	20			36	99			36	99
0	0			0	0			0	0
34	99			34	0			34	5
21	5			21	1			21	0
27	0			27	0			27	0
6	13			6	33			6	33
9	0			9	0			9	8
5	35			5	0			5	33
140	7			140	0			140	93
110	36			110	0			110	3
75	25			75	0			75	0
34	37			34	33			34	33
1	17			1	0			1	93
26	35			26	0			26	0
93	57			93	0			93	8
52	0			52	33			52	33
74	6			74	33			74	50
74	40			74	0			74	0
38	66			38	0			38	0
88	0			88	66			88	66
37	7			37	0			37	0
16	66			16	0			16	7
40	5			40	33			40	93
27	2			27	66			27	66
41	51			41	33			41	35
63	68			63	0			63	33
76	38			76	0			76	0
99	68			99	0			99	6
108	5			108	0			108	0
47	0			47	0			47	12
128	4			128	33			128	99
105	99			105	0			105	38
47	10			47	66			47	66
81	66			81	0			81	0
112	8			112	0			112	0
60	4			60	0			60	0
69	33			69	0			69	0
92	1			92	4			92	36
119	38			119	33			119	33
47	36			47	0			47	52
7	22			7	68			7	66
98	69			98	0			98	67
118	4			118	66			118	99
140	36			140	33			140	73
39	35			39	33			39	33
21	38			21	66			21	99
8	66			8	66			8	94
103	69			103	66			103	66
5	99			5	0			5	0
39	40			39	0			39	65
60	69			60	0			60	35
16	76			16	0			16	72
5	73			5	33			5	99
0	99			0	0			0	0
76	0			76	0			76	2
61	6			61	33			61	33
78	35			78	33			78	99
98	69			98	66			98	89
142	76			142	33			142	66
93	38			93	0			93	99
96	33			96	33			96	33
104	35			104	0			104	62
103	30			103	33			103	33
113	45			113	0			113	0
108	17			108	0			108	3
62	8			62	0			62	0
176	0			176	0			176	0
6	7			6	0			6	0
129	0			129	0			129	0
10	0			10	33			10	33
87	33			87	0			87	88
102	13			102	33			102	66
104	51			104	0			104	66
61	45			61	0			61	33
31	41			31	0			31	73
113	28			113	33			113	36
95	69			95	33			95	33
86	35			86	33			86	33
117	40			117	0			117	93
102	28			102	33			102	93
97	99			97	33			97	66
114	35			114	0			114	0
110	0			110	1			110	2
149	12			149	0			149	0
106	7			106	0			106	0
93	1			93	66			93	66
96	36			96	33			96	33
90	33			90	0			90	0
126	5			126	33			126	0
78	33			78	33			78	41
100	33			100	0			100	0
99	2			99	66			99	66
117	33			117	0			117	0
142	0			142	0			142	58
69	0			69	0			69	0
94	4			94	0			94	4
119	7			119	0			119	0
33	33			33	0			33	0
104	38			104	0			104	10
42	7			42	0			42	72
95	8			95	0			95	82
82	0			82	0			82	0
146	0			146	0			146	0
54	0			54	0			54	43
1	0			1	33			1	33
73	33			73	0			73	0
90	5			90	0			90	2
6	2			6	33			6	33
80	37			80	66			80	33
72	40			72	0			72	10
102	5			102	66			102	66
75	68			75	0			75	0
54	2			54	0			54	0
64	0			64	33			64	0
86	38			86	33			86	33
94	14			94	33			94	33
34	36			34	0			34	0
48	0			48	0			48	0
4	0			4	0			4	0
67	3			67	33			67	38
106	65			106	33			106	66
101	35			101	66			101	66
90	66			90	0			90	0
87	15			87	33			87	0
0	2			0	66			0	74
97	35			97	33			97	0
89	43			89	33			89	33
82	69			82	0			82	0
88	1			88	0			88	0
86	2			86	0			86	5
72	25			72	0			72	3
72	7			72	0			72	0
73	0			73	0			73	50
95	7			95	0			95	0
53	0			53	0			53	0
62	33			62	33			62	43
135	28			135	0			135	0
100	0			100	66			100	66
67	66			67	0			67	0
46	2			46	0			46	38
69	11			69	0			69	0
20	0			20	33			20	33
57	33			57	0			57	0
63	0			63	66			63	69
50	66			50	0			50	45
20	9			20	33			20	33
73	40			73	33			73	33
18	38			18	0			18	7
65	0			65	33			65	33
87	40			87	0			87	0
60	0			60	0			60	15
88	4			88	3			88	2
43	3			43	0			43	0
105	0			105	0			105	0
114	1			114	33			114	0
97	35			97	0			97	0
6	3			6	0			6	2
19	0			19	0			19	0
86	0			86	0			86	0
78	2			78	0			78	0
102	42			102	0			102	0
38	0			38	0			38	0
21	0			21	0			21	45
93	9			93	0			93	0
82	2			82	33			82	35
13	0			13	0			13	33
105	73			105	0			105	28
195	7			195	0			195	0
82	0			82	33			82	66
86	66			86	66			86	99
121	33			121	0			121	0
66	1			66	33			66	0
54	33			54	33			54	33
123	36			123	0			123	0
66	33			66	0			66	0
70	6			70	0			70	1
37	0			37	0			37	70
94	2			94	0			94	0
96	0			96	0			96	0
101	1			101	33			101	33
93	35			93	33			93	36
97	38			97	0			97	1
91	9			91	33			91	3
116	25			116	33			116	62
136	48			136	0			136	0
102	6			102	0			102	76
143	15			143	0			143	90
116	23			116	0			116	81
152	74			152	0			152	0
124	20			124	0			124	2
96	10			96	0			96	1
105	10			105	33			105	35
103	35			103	0			103	22
121	6			121	0			121	0
87	0			87	0			87	7
111	12			111	0			111	6
130	10			130	0			130	7
103	23			103	33			103	96
116	43			116	0			116	13
115	15			115	0			115	0
96	5			96	0			96	38
159	60			159	0			159	0
112	0			112	0			112	5
80	7			80	0			80	97
117	15			117	0			117	95
126	10			126	66			126	91
86	76			86	33			86	33
59	33			59	33			59	100
137	45			137	0			137	100
159	50			159	0			159	2
99	12			99	0			99	0
113	18			113	33			113	93
165	66			165	0			165	73
136	17			136	0			136	0
122	10			122	0			122	0
141	28			141	0			141	0
115	10			115	0			115	83
158	38			158	0			158	0
141	10			141	0			141	0
110	1			110	0			110	0
166	10			166	33			166	1
125	45			125	0			125	0
137	5			137	33			137	33
114	36			114	0			114	7
117	7			117	66			117	94
142	78			142	0			142	87
114	15			114	0			114	0
158	2			158	0			158	33
214	22			214	0			214	72
171	27			171	0			171	10
111	61			111	0			111	3
99	35			99	0			99	2
113	13			113	0			113	33
103	12			103	33			103	33
111	12			111	0			111	0
71	22			71	0			71	0
90	18			90	0			90	0
74	10			74	0			74	0
90	8			90	0			90	17
54	22			54	0			54	0
84	28			84	0			84	85
113	17			113	0			113	2
88	67			88	0			88	73
136	27			136	0			136	0
109	45			109	0			109	36
109	1			109	0			109	0
112	33			112	5			112	2
133	12			133	0			133	0
161	76			161	66			161	67
101	8			101	0			101	0
64	41			64	2			64	35
148	2			148	0			148	0
213	7			213	2			213	0
123	23			123	13			123	12
98	13			98	0			98	7
129	8			129	0			129	7
214	5			214	0			214	5
149	70			149	0			149	97
115	22			115	2			115	0
165	78			165	33			165	33
159	3			159	69			159	13
231	37			231	0			231	93
165	10			165	0			165	7
207	40			207	33			207	33
141	35			141	33			141	33
77	6			77	0			77	2
127	38			127	33			127	35
150	28			150	0			150	93
229	58			229	0			229	38
123	22			123	0			123	98
166	30			166	0			166	72
171	17			171	0			171	85
186	30			186	0			186	98
114	99			114	99			114	99
180	27			180	27			180	33
184	25			184	0			184	66
168	23			168	0			168	72
201	27			201	0			201	0
162	78			162	0			162	61
219	41			219	40			219	33
159	41			159	34			159	36
104	51			104	33			104	91
143	73			143	33			143	68
112	20			112	0			112	12
76	41			76	67			76	69
173	23			173	0			173	88
148	10			148	0			148	7
188	18			188	0			188	88
24	45			24	0			24	68
176	30			176	0			176	0
114	23			114	0			114	12
174	1			174	0			174	0
109	25			109	33			109	67
36	50			36	33			36	33
69	33			69	0			69	92
61	61			61	33			61	96
141	73			141	0			141	83
99	71			99	66			99	66
71	10			71	0			71	93
83	81			83	73			83	74
61	35			61	0			61	70
223	38			223	33			223	0
83	99			83	99			83	99
45	12			45	0			45	4
139	93			139	66			139	99
101	81			101	0			101	33
112	6			112	1			112	7
75	33			75	0			75	68
106	51			106	73			106	40
79	28			79	0			79	75
108	41			108	33			108	35
101	63			101	0			101	1
68	20			68	50			68	0
13	43			13	33			13	81
19	67			19	0			19	88
24	38			24	33			24	41
32	36			32	0			32	35
86	40			86	33			86	43
6	0			6	0			6	2
1	2			1	10			1	0
91	84			91	0			91	78
65	33			65	0			65	0
3	37			3	0			3	58
31	25			31	0			31	2
5	65			5	66			5	93
89	28			89	0			89	5
