# Supplementary material for: Phosphorylation of TFCP2L1 by CDK1 is required for stem cell pluripotency and bladder carcinogenesis
Source: EMBO Mol Med. 2019 Nov 11;12(1):e10880. doi: 10.15252/emmm.201910880 (PMC6949511; doi:10.15252/emmm.201910880)
Supplement: Supplementary file 5 — Source Data for Expanded View and Appendix [file EMMM-12-e10880-s012.zip › Heoetal_Source_data_EV_Appendix/Heoetal_Source_data_Fig_EV5.xlsx]

## Sheet: Fig EV5C
n=4
empty	shCDK1_#1	shCDK1_#2	shCDK1_#3	shCDK1_#4	shCDK1_#5
1	0.0081	0.1241	0.4033	0.790041	0.952638
1	0.0089	0.1684	0.5548	0.773782	0.913831
1	0.009	0.115	0.409	0.752623	0.946058
1	0.00751	0.131	0.4232	0.724461	0.956178
Bonferroni's multiple comparisons test	Mean Diff.	95.00% CI of diff.	Significant?	Summary	Adjusted P Value
empty vs. shCDK1_#1	0.9916	0.9105 to 1.073	Yes	****	<0.0001
empty vs. shCDK1_#2	0.8654	0.7843 to 0.9465	Yes	****	<0.0001
empty vs. shCDK1_#3	0.5524	0.4713 to 0.6335	Yes	****	<0.0001
empty vs. shCDK1_#4	0.2398	0.1587 to 0.3209	Yes	****	<0.0001
empty vs. shCDK1_#5	0.05782	-0.02328 to 0.1389	No	ns	0.4031

## Sheet: Fig EV5D
n=4
	empty				shCdk1_#1				shCdk1_#2
0d	1.06904	1.07177	0.926863	0.932331	0.87218	0.956938	1.0581	0.978811	0.929597	1.01435	0.959672	0.981545
1d	1.19754	1.23308	1.22215	1.16473	0.322625	0.330827	0.360902	0.303486	0.511278	0.489405	0.538619	0.587833
3d	1.49282	1.50376	1.47915	1.49009	0.25974	0.240602	0.194122	0.13944	0.631579	0.61244	0.642515	0.669856
Bonferroni's multiple comparisons test	Mean Diff.	95.00% CI of diff.	Significant?	Summary	Adjusted P Value
0d
shCdk1_#1 vs. empty	-0.03349	-0.1298 to 0.06277	No	ns	>0.9999
shCdk1_#2 vs. empty	-0.02871	-0.125 to 0.06756	No	ns	>0.9999
1d
shCdk1_#1 vs. empty	-0.8749	-0.9712 to -0.7786	Yes	****	<0.0001
shCdk1_#2 vs. empty	-0.6726	-0.7689 to -0.5763	Yes	****	<0.0001
3d
shCdk1_#1 vs. empty	-1.283	-1.379 to -1.187	Yes	****	<0.0001
shCdk1_#2 vs. empty	-0.8524	-0.9486 to -0.7561	Yes	****	<0.0001

## Sheet: Fig EV5H
n=4
		empty				TFCP2L1-WT				TFCP2L1-T177A				TFCP2L1-T177E
T24	1d (T24)	1.59146	1.72212	1.6777	1.6143	2.723	2.81185	2.84059	2.81158	1.13153	1.21777	1.43728	1.43749	2.44077	2.4878	2.4878	2.43772
	3d (T24)	3.01568	2.93989	3.05488	3.01238	6.11237	5.84059	5.97909	6.01251	2.1716	2.13763	2.31533	2.10158	4.79007	5.17683	4.87892	4.71322
	5d (T24)	5.47996	5.52439	5.28136	5.36917	9.65331	9.52526	9.77352	9.57333	2.91638	2.66551	2.85888	2.85668	8.99216	8.5061	9.45209	8.5517
HT1197 (Basal)	1d (HT1197)	1.81401	1.81401	1.80104	1.81133	2.36938	2.34602	2.33824	2.31957	1.63495	1.72578	1.66868	1.61445	2.0346	1.96194	1.95415	1.91955
	3d (HT1197)	2.83391	2.93253	2.83132	2.83391	4.41176	4.47664	4.87111	4.44127	2.32786	2.54844	2.78201	2.72765	3.91609	3.86678	4.08737	3.81512
	5d (HT1197)	5.17993	5.00087	5.17474	5.05411	6.43599	6.12716	6.06488	6.23197	4.55709	4.15744	4.45069	4.5172	5.92734	5.74568	5.96367	5.88334
RT4 (NMIBC)	1d (RT4)	1.36277	1.41702	1.37872	1.33257	1.97553	1.94043	2.10957	1.95551	1.23511	1.2383	1.22234	1.21984	1.98192	1.96915	1.96277	1.91676
	3d (RT4)	2.44787	2.52447	2.49574	2.41684	3.24894	3.22979	3.29043	3.21784	1.8766	2.09681	1.92447	1.88699	2.95532	3.01277	2.95851	2.51551
	5d (RT4)	2.87872	3.14362	2.8883	2.95813	4.36915	4.32128	4.35319	4.32944	2.05532	2.22766	2.04575	2.01551	4.13936	3.83298	3.59681	3.83837
Bonferroni's multiple comparisons test	Mean Diff.	95.00% CI of diff.	Significant?	Summary	Adjusted P Value
1d (T24)
empty vs. TFCP2L1-WT	-1.145	-1.379 to -0.9119	Yes	****	<0.0001
empty vs. TFCP2L1-T177A	0.3454	0.1119 to 0.5789	Yes	**	0.0015
empty vs. TFCP2L1-T177E	-0.8121	-1.046 to -0.5786	Yes	****	<0.0001
3d (T24)
empty vs. TFCP2L1-WT	-2.98	-3.214 to -2.747	Yes	****	<0.0001
empty vs. TFCP2L1-T177A	0.8242	0.5907 to 1.058	Yes	****	<0.0001
empty vs. TFCP2L1-T177E	-1.884	-2.118 to -1.651	Yes	****	<0.0001
5d (T24)
empty vs. TFCP2L1-WT	-4.218	-4.451 to -3.984	Yes	****	<0.0001
empty vs. TFCP2L1-T177A	2.589	2.356 to 2.823	Yes	****	<0.0001
empty vs. TFCP2L1-T177E	-3.462	-3.695 to -3.228	Yes	****	<0.0001
1d (HT1197)
empty vs. TFCP2L1-WT	-0.5332	-0.7667 to -0.2997	Yes	****	<0.0001
empty vs. TFCP2L1-T177A	0.1491	-0.08436 to 0.3826	No	ns	0.3699
empty vs. TFCP2L1-T177E	-0.1575	-0.391 to 0.07603	No	ns	0.3118
3d (HT1197)
empty vs. TFCP2L1-WT	-1.692	-1.926 to -1.459	Yes	****	<0.0001
empty vs. TFCP2L1-T177A	0.2614	0.02793 to 0.4949	Yes	*	0.0227
empty vs. TFCP2L1-T177E	-1.063	-1.297 to -0.8299	Yes	****	<0.0001
5d (HT1197)
empty vs. TFCP2L1-WT	-1.113	-1.346 to -0.8791	Yes	****	<0.0001
empty vs. TFCP2L1-T177A	0.6818	0.4483 to 0.9153	Yes	****	<0.0001
empty vs. TFCP2L1-T177E	-0.7776	-1.011 to -0.5441	Yes	****	<0.0001
1d (RT4)
empty vs. TFCP2L1-WT	-0.6225	-0.856 to -0.389	Yes	****	<0.0001
empty vs. TFCP2L1-T177A	0.1439	-0.08962 to 0.3774	No	ns	0.4108
empty vs. TFCP2L1-T177E	-0.5849	-0.8184 to -0.3514	Yes	****	<0.0001
3d (RT4)
empty vs. TFCP2L1-WT	-0.7755	-1.009 to -0.542	Yes	****	<0.0001
empty vs. TFCP2L1-T177A	0.525	0.2915 to 0.7585	Yes	****	<0.0001
empty vs. TFCP2L1-T177E	-0.3893	-0.6228 to -0.1558	Yes	***	0.0003
5d (RT4)
empty vs. TFCP2L1-WT	-1.376	-1.61 to -1.143	Yes	****	<0.0001
empty vs. TFCP2L1-T177A	0.8811	0.6476 to 1.115	Yes	****	<0.0001
empty vs. TFCP2L1-T177E	-0.8847	-1.118 to -0.6512	Yes	****	<0.0001

## Sheet: Fig EV5I
n=5
	G1					S					G2-M
empty	74.2	75.4	67.1	76.4	67.1	8.61	7.94	15	10.5	15	17.1	16.5	17.9	13.1	17.9
TFCP2L1	69.9	69.3	60.7	64.6	60.7	10	8.96	20.5	17.2	20.5	19.7	21.5	18.8	18.2	18.8
T177A	76.1	76	72.7	74.7	72.7	7.48	7.62	12.3	7.71	12.3	16.2	16.1	15	17.6	15
T177E	69.4	68.6	66.5	70.5	66.5	8.99	9.91	17.5	14.5	17.5	21.2	21.3	16	15	16
shTFCP2L1_#1	77.3	74.9	73	77.2	73	7.78	7.78	11	6.38	11	14.8	17.3	16	16.5	16
Dunnett's multiple comparisons test	Mean Diff.	95.00% CI of diff.	Significant?	Summary	Adjusted P Value
G1
TFCP2L1 vs. empty	-7	-11.83 to -2.168	Yes	**	0.0022
TFCP2L1 vs. T177A	-9.4	-14.23 to -4.568	Yes	****	<0.0001
TFCP2L1 vs. T177E	-3.26	-8.092 to 1.572	No	ns	0.2742
TFCP2L1 vs. shTFCP2L1_#1	-10.04	-14.87 to -5.208	Yes	****	<0.0001
S
TFCP2L1 vs. empty	4.022	-0.8098 to 8.854	No	ns	0.1287
TFCP2L1 vs. T177A	5.95	1.118 to 10.78	Yes	*	0.011
TFCP2L1 vs. T177E	1.752	-3.080 to 6.584	No	ns	0.7727
TFCP2L1 vs. shTFCP2L1_#1	6.644	1.812 to 11.48	Yes	**	0.0038
G2-M
TFCP2L1 vs. empty	2.9	-1.932 to 7.732	No	ns	0.3733
TFCP2L1 vs. T177A	3.42	-1.412 to 8.252	No	ns	0.2366
TFCP2L1 vs. T177E	1.5	-3.332 to 6.332	No	ns	0.8516
TFCP2L1 vs. shTFCP2L1_#1	3.28	-1.552 to 8.112	No	ns	0.2693

## Sheet: Fig EV5J
n=4
	Empty				TFCP2L1-WT				TFCP2L1-T177A				TFCP2L1-T177E				shTFCP2L1-c1
RIF1	1	1	1	1	1.6935	1.6245	1.5157	1.6935	0.683	0.6113	0.5285	0.4506	1.3379	1.2142	1.3851	1.4044	0.6974	0.7526	0.7579	0.8123
BUB1	1	1	1	1	1.5263	1.3287	1.4743	1.3755	0.6071	0.7579	0.7955	0.5946	1.1408	1.1647	1.2746	1.1487	0.7684	0.895	0.8827	0.7371
MCM10	1	1	1	1	2.2658	2.4284	2.3784	2.2815	0.722	0.6285	0.7474	0.8409	2.514	2.0562	1.7411	1.8277	0.717	0.895	0.8827	0.8888
TRAK1	1	1	1	1	1.4044	1.3013	1.2397	1.3379	0.669	0.6926	0.6156	0.6783	1.1408	1.1329	1.2658	1.2397	0.4033	0.4061	0.4763	0.6417
JMJD3	1	1	1	1	1.7053	1.5911	1.5052	1.5263	0.5434	0.6507	0.6285	0.6329	1.7532	1.3287	1.3566	1.434	0.2994	0.4863	0.2952	0.5946
CD44	1	1	1	1	1.8277	1.8921	1.9725	1.8404	0.7423	0.8066	0.7738	0.683	1.3947	1.3566	1.3566	1.2226	0.8766	0.8645	0.8827	0.8351
STAT3	1	1	1	1	2.0562	1.3379	1.3379	1.5369	0.8526	0.8066	0.79	0.8409	1.2658	1.1487	1.2746	1.3755	0.9593	0.722	0.9727	0.8888
CTNNB1	1	1	1	1	1.4743	1.5476	1.5911	1.4845	0.5824	0.6974	0.6373	0.5548	1.2746	1.2746	1.2397	1.1647	0.6926	0.7071	0.7022	0.7071
ERAS	1	1	1	1	2.0562	1.9185	1.6021	1.50525	0.7371	0.8351	0.7631	0.6199	1.5692	1.6133	1.8277	1.45397	0.7684	0.5434	0.4601	0.4204
BMP2	1	1	1	1	0.6285	0.366	0.6285	0.4234	1.7291	1.6133	2.5847	2.4116	0.7474	0.6329	0.722	0.7022	2.1435	2.3784	2.1585	2.969
GATA4	1	1	1	1	0.5783	0.4383	0.507	0.5664	2.2346	2.0705	1.879	1.9319	0.5946	0.727	0.727	0.7738	1.7053	1.6133	2.5315	2.042
GATA6	1	1	1	1	0.5704	0.4353	0.712	0.6071	1.5476	1.7171	1.815	1.815	0.5586	0.6974	0.7022	0.6783	3.3636	3.6553	4.1989	3.7842
ID1	1	1	1	1	0.5176	0.5946	0.5176	0.6552	1.5583	1.5157	1.6133	1.4641	0.6736	0.7022	0.6643	0.6113	2.2038	1.7411	2.5847	1.9053
ID2	1	1	1	1	0.5987	0.4863	0.551	0.4601	1.8025	1.5692	1.4241	1.5263	0.4147	0.6598	0.5434	0.6199	3.1383	3.387	2.9485	2.6208
LEF1	1	1	1	1	0.3869	0.4444	0.3978	0.3978	1.9185	1.6586	1.6021	1.4845	0.7792	0.2192	0.4931	0.5743	1.879	4.4076	3.5801	1.9185
Bonferroni's multiple comparisons test	Mean Diff.	95.00% CI of diff.	Significant?	Summary	Adjusted P Value
RIF1
Empty vs. TFCP2L1-WT	-0.6318	-1.134 to -0.1294	Yes	**	0.0018
TFCP2L1-T177A vs. TFCP2L1-WT	-1.063	-1.566 to -0.5610	Yes	****	<0.0001
TFCP2L1-T177E vs. TFCP2L1-WT	-0.2964	-0.7988 to 0.2060	No	ns	>0.9999
shTFCP2L1-c1 vs. TFCP2L1-WT	-0.8768	-1.379 to -0.3743	Yes	****	<0.0001
BUB1
Empty vs. TFCP2L1-WT	-0.4262	-0.9286 to 0.07623	No	ns	0.2671
TFCP2L1-T177A vs. TFCP2L1-WT	-0.7374	-1.240 to -0.2350	Yes	****	<0.0001
TFCP2L1-T177E vs. TFCP2L1-WT	-0.244	-0.7464 to 0.2584	No	ns	>0.9999
shTFCP2L1-c1 vs. TFCP2L1-WT	-0.6054	-1.108 to -0.1030	Yes	**	0.0037
MCM10
Empty vs. TFCP2L1-WT	-1.339	-1.841 to -0.8361	Yes	****	<0.0001
TFCP2L1-T177A vs. TFCP2L1-WT	-1.604	-2.106 to -1.101	Yes	****	<0.0001
TFCP2L1-T177E vs. TFCP2L1-WT	-0.3038	-0.8062 to 0.1987	No	ns	>0.9999
shTFCP2L1-c1 vs. TFCP2L1-WT	-1.493	-1.995 to -0.9902	Yes	****	<0.0001
TRAK1
Empty vs. TFCP2L1-WT	-0.3208	-0.8233 to 0.1816	No	ns	>0.9999
TFCP2L1-T177A vs. TFCP2L1-WT	-0.657	-1.159 to -0.1545	Yes	***	0.0009
TFCP2L1-T177E vs. TFCP2L1-WT	-0.126	-0.6285 to 0.3764	No	ns	>0.9999
shTFCP2L1-c1 vs. TFCP2L1-WT	-0.839	-1.341 to -0.3365	Yes	****	<0.0001
JMJD3
Empty vs. TFCP2L1-WT	-0.582	-1.084 to -0.07955	Yes	**	0.007
TFCP2L1-T177A vs. TFCP2L1-WT	-0.9681	-1.471 to -0.4657	Yes	****	<0.0001
TFCP2L1-T177E vs. TFCP2L1-WT	-0.1139	-0.6163 to 0.3886	No	ns	>0.9999
shTFCP2L1-c1 vs. TFCP2L1-WT	-1.163	-1.666 to -0.6607	Yes	****	<0.0001
CD44
Empty vs. TFCP2L1-WT	-0.8832	-1.386 to -0.3807	Yes	****	<0.0001
TFCP2L1-T177A vs. TFCP2L1-WT	-1.132	-1.634 to -0.6293	Yes	****	<0.0001
TFCP2L1-T177E vs. TFCP2L1-WT	-0.5506	-1.053 to -0.04812	Yes	*	0.0156
shTFCP2L1-c1 vs. TFCP2L1-WT	-1.018	-1.521 to -0.5160	Yes	****	<0.0001
STAT3
Empty vs. TFCP2L1-WT	-0.5672	-1.070 to -0.06480	Yes	*	0.0102
TFCP2L1-T177A vs. TFCP2L1-WT	-0.7447	-1.247 to -0.2423	Yes	****	<0.0001
TFCP2L1-T177E vs. TFCP2L1-WT	-0.3011	-0.8035 to 0.2014	No	ns	>0.9999
shTFCP2L1-c1 vs. TFCP2L1-WT	-0.6815	-1.184 to -0.1791	Yes	***	0.0004
CTNNB1
Empty vs. TFCP2L1-WT	-0.5244	-1.027 to -0.02195	Yes	*	0.0297
TFCP2L1-T177A vs. TFCP2L1-WT	-0.9064	-1.409 to -0.4040	Yes	****	<0.0001
TFCP2L1-T177E vs. TFCP2L1-WT	-0.286	-0.7884 to 0.2165	No	ns	>0.9999
shTFCP2L1-c1 vs. TFCP2L1-WT	-0.8221	-1.325 to -0.3197	Yes	****	<0.0001
ERAS
Empty vs. TFCP2L1-WT	-0.7705	-1.273 to -0.2681	Yes	****	<0.0001
TFCP2L1-T177A vs. TFCP2L1-WT	-1.032	-1.534 to -0.5293	Yes	****	<0.0001
TFCP2L1-T177E vs. TFCP2L1-WT	-0.1545	-0.6569 to 0.3480	No	ns	>0.9999
shTFCP2L1-c1 vs. TFCP2L1-WT	-1.222	-1.725 to -0.7200	Yes	****	<0.0001
BMP2
Empty vs. TFCP2L1-WT	0.4884	-0.01403 to 0.9908	No	ns	0.0692
TFCP2L1-T177A vs. TFCP2L1-WT	1.573	1.071 to 2.076	Yes	****	<0.0001
TFCP2L1-T177E vs. TFCP2L1-WT	0.1895	-0.3129 to 0.6920	No	ns	>0.9999
shTFCP2L1-c1 vs. TFCP2L1-WT	1.901	1.398 to 2.403	Yes	****	<0.0001
GATA4
Empty vs. TFCP2L1-WT	0.4775	-0.02493 to 0.9799	No	ns	0.0885
TFCP2L1-T177A vs. TFCP2L1-WT	1.507	1.004 to 2.009	Yes	****	<0.0001
TFCP2L1-T177E vs. TFCP2L1-WT	0.1831	-0.3193 to 0.6855	No	ns	>0.9999
shTFCP2L1-c1 vs. TFCP2L1-WT	1.451	0.9481 to 1.953	Yes	****	<0.0001
GATA6
Empty vs. TFCP2L1-WT	0.4188	-0.08363 to 0.9212	No	ns	0.3107
TFCP2L1-T177A vs. TFCP2L1-WT	1.142	0.6400 to 1.645	Yes	****	<0.0001
TFCP2L1-T177E vs. TFCP2L1-WT	0.07793	-0.4245 to 0.5804	No	ns	>0.9999
shTFCP2L1-c1 vs. TFCP2L1-WT	3.169	2.667 to 3.672	Yes	****	<0.0001
ID1
Empty vs. TFCP2L1-WT	0.4288	-0.07368 to 0.9312	No	ns	0.2534
TFCP2L1-T177A vs. TFCP2L1-WT	0.9666	0.4642 to 1.469	Yes	****	<0.0001
TFCP2L1-T177E vs. TFCP2L1-WT	0.0916	-0.4108 to 0.5940	No	ns	>0.9999
shTFCP2L1-c1 vs. TFCP2L1-WT	1.537	1.035 to 2.040	Yes	****	<0.0001
ID2
Empty vs. TFCP2L1-WT	0.476	-0.02645 to 0.9784	No	ns	0.0916
TFCP2L1-T177A vs. TFCP2L1-WT	1.057	0.5541 to 1.559	Yes	****	<0.0001
TFCP2L1-T177E vs. TFCP2L1-WT	0.03543	-0.4670 to 0.5379	No	ns	>0.9999
shTFCP2L1-c1 vs. TFCP2L1-WT	2.5	1.997 to 3.002	Yes	****	<0.0001
LEF1
Empty vs. TFCP2L1-WT	0.5933	0.09085 to 1.096	Yes	**	0.0052
TFCP2L1-T177A vs. TFCP2L1-WT	1.259	0.7568 to 1.762	Yes	****	<0.0001
TFCP2L1-T177E vs. TFCP2L1-WT	0.1097	-0.3927 to 0.6122	No	ns	>0.9999
shTFCP2L1-c1 vs. TFCP2L1-WT	2.54	2.037 to 3.042	Yes	****	<0.0001
