# Supplementary material for: Phosphorylation of TFCP2L1 by CDK1 is required for stem cell pluripotency and bladder carcinogenesis
Source: EMBO Mol Med. 2019 Nov 11;12(1):e10880. doi: 10.15252/emmm.201910880 (PMC6949511; doi:10.15252/emmm.201910880)
Supplement: Supplementary file 5 — Source Data for Expanded View and Appendix [file EMMM-12-e10880-s012.zip › Heoetal_Source_data_EV_Appendix/Heoetal_Source_data_Appendix_Fig_S3.xlsx]

## Sheet: Appendix Fig S3A
n=8
	empty								Tfcp2l1
0d	0.956008	0.971766	0.971766	1.00328	1.00854	1.00854	1.00854	1.07157	0.950755	0.987525	0.987525	1.01379	1.01904	1.01904	1.07157	1.08733
1d	1.49704	1.18713	1.20814	1.2134	1.21865	1.22915	1.37623	1.49179	1.48654	1.79645	1.42351	1.3237	1.3237	1.32896	1.57584	1.60735
2d	2.49507	2.50558	2.22193	2.46356	2.3585	2.31123	2.42679	2.53185	4.33355	4.88509	4.1497	4.1392	2.93631	3.02035	2.99409	2.83125
3d	4.83782	4.71175	4.68024	4.41234	4.81681	6.01445	5.35785	5.92515	9.30269	9.64938	9.19764	8.2784	8.37295	8.54104	7.01248	7.65857
4d	6.00394	6.03546	5.87262	5.80959	6.73933	5.93565	5.97767	5.9199	8.99278	9.37623	9.33421	8.96126	8.79842	9.4025	8.56205	8.31517
Bonferroni's multiple comparisons test	Mean Diff.	95.00% CI of diff.	Significant?	Summary	Adjusted P Value
empty - Tfcp2l1
0d	-0.01707	-0.6216 to 0.5875	No	ns	>0.9999
1d	-0.1806	-0.7851 to 0.4240	No	ns	>0.9999
2d	-1.247	-1.851 to -0.6423	Yes	****	<0.0001
3d	-3.407	-4.012 to -2.803	Yes	****	<0.0001
4d	-2.931	-3.536 to -2.326	Yes	****	<0.0001

## Sheet: Appendix Fig S3C
n=3
1day												2day
	G1			S			G2-M						G1			S			G2-M
empty	31	31.8	32.1	35.9	37.9	31.2	33.1	30.3	36.7			empty	36.3	32.6	33.9	42	41	36.8	21.7	26.4	29.3
Tfcp2l1	30.5	30.3	30.7	40.5	44.5	38.6	29	25.2	30.7			Tfcp2l1	33.6	34.3	33.2	47.4	45.5	41.8	19	20.2	25
T177A	35.8	33	37.6	30	30.3	29.9	34.2	36.7	32.5			T177A	44	46.3	45.1	27.2	24.1	26.4	28.8	29.6	28.6
T177E	33.5	31.8	31.4	39.4	38.9	39	27.1	29.3	29.6			T177E	35	32.8	32.8	44.4	45.4	40.6	20.6	21.8	26.6
Bonferroni's multiple comparisons test	Mean Diff.	95.00% CI of diff.	Significant?	Summary	Adjusted P Value							Bonferroni's multiple comparisons test	Mean Diff.	95.00% CI of diff.	Significant?	Summary	Adjusted P Value
G1												G1
Tfcp2l1 vs. empty	-1.133	-5.530 to 3.264	No	ns	>0.9999							Tfcp2l1 vs. empty	-0.5667	-5.519 to 4.386	No	ns	>0.9999
Tfcp2l1 vs. T177A	-4.967	-9.364 to -0.5695	Yes	*	0.0232							Tfcp2l1 vs. T177A	-11.43	-16.39 to -6.481	Yes	****	<0.0001
Tfcp2l1 vs. T177E	-1.733	-6.130 to 2.664	No	ns	0.9614							Tfcp2l1 vs. T177E	0.1667	-4.786 to 5.119	No	ns	>0.9999
S												S
Tfcp2l1 vs. empty	6.2	1.803 to 10.60	Yes	**	0.004							Tfcp2l1 vs. empty	4.967	0.01444 to 9.919	Yes	*	0.0492
Tfcp2l1 vs. T177A	11.13	6.736 to 15.53	Yes	****	<0.0001							Tfcp2l1 vs. T177A	19	14.05 to 23.95	Yes	****	<0.0001
Tfcp2l1 vs. T177E	2.1	-2.297 to 6.497	No	ns	0.6928							Tfcp2l1 vs. T177E	1.433	-3.519 to 6.386	No	ns	>0.9999
G2-M												G2-M
Tfcp2l1 vs. empty	-5.067	-9.464 to -0.6695	Yes	*	0.0202							Tfcp2l1 vs. empty	-4.4	-9.352 to 0.5522	No	ns	0.094
Tfcp2l1 vs. T177A	-6.167	-10.56 to -1.770	Yes	**	0.0042							Tfcp2l1 vs. T177A	-7.6	-12.55 to -2.648	Yes	**	0.0018
Tfcp2l1 vs. T177E	-0.3667	-4.764 to 4.030	No	ns	>0.9999							Tfcp2l1 vs. T177E	-1.6	-6.552 to 3.352	No	ns	>0.9999

## Sheet: Appendix Fig S3D
n=5
	LacZ shRNA					Tfcp2l1 shRNA
2day	1.1153	1.2939	1.1809	1.2836	1.0599	0.5592	0.548	0.5529	0.5561	0.5527
3day	3.6073	3.7484	3.5067	3.4651	3.6603	0.6538	0.6349	0.5942	0.6185	0.6398
4day	6.00394	5.80959	6.73933	4.81681	4.1392	0.9257	1.0531	0.9383	0.9995	1.0607
Bonferroni's multiple comparisons test	Mean Diff.	95.00% CI of diff.	Significant?	Summary	Adjusted P Value
Tfcp2l1 shRNA - LacZ shRNA
2day	-0.6329	-1.323 to 0.05739	No	ns	0.0803
3day	-2.969	-3.660 to -2.279	Yes	****	<0.0001
4day	-4.506	-5.197 to -3.816	Yes	****	<0.0001

## Sheet: Appendix Fig S3F
n=3
	G1			S			G2-M
shLacZ	37.6	36.6	35.5	31.3	32.1	31.9	31.1	31.3	32.6
shTfcp2l1	45.3	42.7	43	13.1	14.3	18.1	41.6	43	38.9
Bonferroni's multiple comparisons test	Mean Diff.	95.00% CI of diff.	Significant?	Summary	Adjusted P Value
shLacZ - shTfcp2l1
G1	-7.1	-10.70 to -3.497	Yes	***	0.0004
S	16.6	13.00 to 20.20	Yes	****	<0.0001
G2-M	-9.5	-13.10 to -5.897	Yes	****	<0.0001

## Sheet: Appendix Fig S3G
n=4
empty	Rif1	Bub1	Mcm10	Trak1	Ctnnb1	Jmjd3	Mobp	Myole	Mycn	Suv39h1	Tdrd6	Cck	Ttc21a
1	0.732043	0.532185	0.517632	0.406126	0.469761	0.411796	0.438303	0.336808	0.366021	0.528509	0.25349	0.267943	0.146604
1	0.852635	0.80107	0.554785	0.426317	0.411796	0.619854	0.790041	0.5	0.426317	0.716978	0.757858	0.126745	0.0268302
1	0.61132	0.712025	0.687771	0.447513	0.34151	0.650671	0.752623	0.31864	0.554785	0.535887	0.678302	0.164938	0.108067
1	0.582703	0.615572	0.721965	0.503478	0.476319	0.823591	0.692555	0.460094	0.48971	0.479632	0.668964	0.0268302	0.00775854
Bonferroni's multiple comparisons test	Mean Diff.	95.00% CI of diff.	Significant?	Summary	Adjusted P Value
empty vs. Rif1	0.3053	0.05341 to 0.5572	Yes	**	0.0079
empty vs. Bub1	0.3348	0.08287 to 0.5867	Yes	**	0.0027
empty vs. Mcm10	0.3795	0.1275 to 0.6314	Yes	***	0.0005
empty vs. Trak1	0.5541	0.3022 to 0.8061	Yes	****	<0.0001
empty vs. Ctnnb1	0.5752	0.3232 to 0.8271	Yes	****	<0.0001
empty vs. Jmjd3	0.3735	0.1216 to 0.6254	Yes	***	0.0006
empty vs. Mobp	0.3316	0.07971 to 0.5835	Yes	**	0.003
empty vs. Myole	0.5961	0.3442 to 0.8480	Yes	****	<0.0001
empty vs. Mycn	0.5408	0.2889 to 0.7927	Yes	****	<0.0001
empty vs. Suv39h1	0.4347	0.1828 to 0.6867	Yes	****	<0.0001
empty vs. Tdrd6	0.4103	0.1584 to 0.6623	Yes	***	0.0001
empty vs. Cck	0.8534	0.6015 to 1.105	Yes	****	<0.0001
empty vs. Ttc21a	0.9277	0.6758 to 1.180	Yes	****	<0.0001

## Sheet: Appendix Fig S3H
n=4
shLacZ	shCdk1_#1	shCdk1_#2	shCdk1_#3	shCdk1_#4	shCdk1_#5
1	0.008258	0.100699	0.384436	0.646176	0.986233
1	0.043586	0.131317	0.386238	0.835088	0.90125
1	0.021353	0.13196	0.506691	0.692555	0.946058
1	0.019261	0.15291	0.425653	0.713147	0.927623
Bonferroni's multiple comparisons test	Mean Diff.	95.00% CI of diff.	Significant?	Summary	Adjusted P Value
shLacZ vs. shCdk1_#1	0.9769	0.8712 to 1.083	Yes	****	<0.0001
shLacZ vs. shCdk1_#2	0.8708	0.7651 to 0.9764	Yes	****	<0.0001
shLacZ vs. shCdk1_#3	0.5742	0.4686 to 0.6799	Yes	****	<0.0001
shLacZ vs. shCdk1_#4	0.2783	0.1726 to 0.3839	Yes	****	<0.0001
shLacZ vs. shCdk1_#5	0.05971	-0.04596 to 0.1654	No	ns	>0.9999

## Sheet: Appendix Fig S3I
n=4
	shLacZ				shCdk1_#1				shCdk1_#2
0d	0.989298	0.989298	1.05113	0.970273	0.984542	1.08918	0.965517	0.979786	0.970273	1.00357	0.956005	0.998811
1d	1.16052	1.16052	1.13674	1.15577	0.542212	0.599287	0.656361	0.537455	0.651605	0.646849	0.637337	0.646849
3d	5.29845	5.3365	5.39834	5.42687	0.309156	0.375743	0.323424	0.318668	1.2604	1.17004	1.14625	1.25565
Bonferroni's multiple comparisons test	Mean Diff.	95.00% CI of diff.	Significant?	Summary	Adjusted P Value
0d
shCdk1_#1 vs. shLacZ	-0.4989	-0.7211 to -0.2767	Yes	****	<0.0001
shCdk1_#2 vs. shLacZ	-0.5073	-0.7295 to -0.2851	Yes	****	<0.0001
1d
shCdk1_#1 vs. shLacZ	-0.383	-0.6052 to -0.1608	Yes	***	0.0004
shCdk1_#2 vs. shLacZ	-0.491	-0.7132 to -0.2688	Yes	****	<0.0001
3d
shCdk1_#1 vs. shLacZ	-3.708	-3.931 to -3.486	Yes	****	<0.0001
shCdk1_#2 vs. shLacZ	-2.407	-2.629 to -2.185	Yes	****	<0.0001
