# Supplementary material for: Phosphorylation of TFCP2L1 by CDK1 is required for stem cell pluripotency and bladder carcinogenesis
Source: EMBO Mol Med. 2019 Nov 11;12(1):e10880. doi: 10.15252/emmm.201910880 (PMC6949511; doi:10.15252/emmm.201910880)
Supplement: Supplementary file 5 — Source Data for Expanded View and Appendix [file EMMM-12-e10880-s012.zip › Heoetal_Source_data_EV_Appendix/Heoetal_Source_data_Appendix_Fig_S4.xlsx]

## Sheet: Appendix Fig S4A
n=4
Pluripotency and Epiblast
Sox2
	empty				Tfcp2l1-WT				Tfcp2l1-T177A				Tfcp2l1-T177E
0	1	1	1	1	1.15	1.35	1.78	1.181	0.53	0.54	1.223	0.78	1.1	1.12	1.18	1.11
3	0.44	0.44	0.426	0.57	0.68	0.62	0.65	0.74	0.73	0.33	0.555	0.72	0.45	0.69	0.41	0.74
5	0.05	0.06	0.191	0.06	0.37	0.28	0.45	0.41	0.36	0.1	0.07	0.16	0.08	0.08	0.26	0.46
7	0.02	0.03	0.072	0.09	0.41	0.32	0.34	0.39	0.15	0.06	0.08	0.07	0.05	0.07	0.15	0.21
Gbx2
	empty				Tfcp2l1-WT				Tfcp2l1-T177A				Tfcp2l1-T177E
0	1	1	1	1	0.48	0.43	0.62	0.87	6.59	4.59	4.5	5.13	2.79	2.71	2.46	0.96
3	0.05	0.09	0.164	0.158	0.24	0.23	0.12	0.02	0.08	0.1	0.06	0.01	0.11	0.09	0.12	0.01
5	0.43	0.38	0.529	0.467	0.04	0.1	0.02	0.02	0.07	0.26	0.07	0.02	0.23	0.28	0.3	0.03
7	0.03	0.19	0.012	0.011	0.02	0.16	0	0.02	0.03	0.16	0.07	0	0.04	0.25	0.18	0
Germline lineage
Dppa4
	empty				Tfcp2l1-WT				Tfcp2l1-T177A				Tfcp2l1-T177E
0	1	1	1	1	2.01	1.59	1.64	1.366	0.91	0.9	0.74	1.09	1.59	1.4	1.48	1.49
3	0.57	0.46	0.763	0.86	1.42	1.01	1.16	1.444	0.72	0.44	0.727	0.77	0.72	0.88	0.57	0.93
5	0.02	0.07	0.295	0.06	0.54	0.41	0.67	0.578	0.22	0.33	0.259	0.12	0.7	0.51	0.34	0.4
7	0.15	0.14	0.196	0.08	0.36	0.38	0.25	0.26	0.21	0.15	0.167	0.122	0.52	0.34	0.18	0.14
Ddx4
	empty				Tfcp2l1-WT				Tfcp2l1-T177A				Tfcp2l1-T177E
0	1	1	1	1	1.43	1.64	1.37	1.042	0.59	0.65	0.94	0.91	1.38	1.32	1.93	1.23
3	0.82	0.92	1.04	0.953	0.94	1.67	1.02	1.647	0.99	0.7	0.77	0.71	0.99	1.22	1	1.21
5	0.38	0.42	0.37	0.582	0.69	0.61	0.68	0.642	0.52	0.39	0.31	0.42	0.62	0.52	1.08	0.5
7	0.28	0.23	0.19	0.179	0.4	0.31	0.45	0.525	0.35	0.25	0.21	0.31	0.3	0.37	0.24	0.38
Sycp3
	empty				Tfcp2l1-WT				Tfcp2l1-T177A				Tfcp2l1-T177E
0	1	1	1	1	0.57	0.7	0.32	1.087	0.26	0.43	0.47	0.44	1.28	1.27	0.92	0.95
3	3.63	3.68	3.81	2.266	2.1	3.41	3.27	3.434	3.58	3.34	3.1	3.053	2.19	3.23	4.99	4.59
5	1.21	1.06	1.28	1.231	2.2	2.39	2.55	4.32	1.36	1.36	1.95	1.59	2.33	2.95	4.23	3.53
7	0.54	0.6	0.77	0.435	2.71	2.25	2.91	2.36	1.52	0.66	1.1	0.603	1.01	1.9	1.43	1.56
Tfcp2l1
	empty				Tfcp2l1-WT				Tfcp2l1-T177A				Tfcp2l1-T177E
0	1	1	1	1	4.76	5.7	4.59	4.028	4.82	6.63	4.53	3.506	4.38	4.06	5.7	3.81
3	0.04	0.05	0.03	0.0698305	2.23	2.03	2.1	1.94	2.31	2.46	1.82	2.44	1.14	1.4	1.69	1.75
5	0.05	0.02	0.02	0.0813339	1.64	2	0.98	1.95	1.51	1.15	1.08	2.01	1.72	1.44	1.09	2.03
7	0.06	0.04	0.03	0.0629347	1.02	1.35	2.27	1.56	1.36	1.16	2.03	1.02	1.72	0.9	1.29	1.51

## Sheet: Appendix Fig S4B
n=4
Bmp2
	empty				Tfcp2l1-WT				Tfcp2l1-T177A				Tfcp2l1-T177E
0	1	1	1	1	0.9	1.01	3.01	2.06	0.93	1.41	3.1	1.29	1.13	0.9	2.19	3.03
3	1.09	1.62	1.28	1.52	8.46	12.47	11.16	10.7	34.54	26.91	41.93	24.93	3.92	3.53	7.01	3.32
5	191.34	165.42	168.9	158.68	29.24	31.78	54.57	30.48	112.21	119.43	136.24	147.03	28.05	41.36	68.59	52.35
7	243.88	200.85	359.54	298.17	304.44	158.68	315.17	280.14	317.37	380.04	433.53	491.14	259.57	357.05	354.59	310.83
Bmp4
	empty				Tfcp2l1-WT				Tfcp2l1-T177A				Tfcp2l1-T177E
0	1	1	1	1	0.89	0.88	0.54	0.67	0.57	0.41	0.8	0.49	1.04	0.96	0.55	0.84
3	0.05	0.05	0.16	0.11	0.16	0.19	0.52	0.17	0.04	0.06	0.24	0.1	0.09	0.22	0.42	0.32
5	2.07	1.97	2.64	2.27	0.1	0.39	0.3	0.38	1.95	1.85	2.73	1.83	0.66	0.62	0.36	0.57
7	1.06	0.58	1.44	0.95	1.17	1.6	2.5	1.53	1.2	1.02	1.26	1.28	2.91	2.19	2.45	2.66
Bmp5
	empty				Tfcp2l1-WT				Tfcp2l1-T177A				Tfcp2l1-T177E
0	1	1	1	1	3.84	5.74	2.5	4.32	0.74	0.62	0.25	0.55	0.4	0.39	0.24	0.48
3	29.24	18.51	22.94	28.05	621.67	792.35	634.73	634.73	357.05	261.38	357.05	310.83	22.32	21.71	29.45	21.41
5	1584.71	2574.36	1351.18	1287.18	147.03	199.47	103.97	158.68	3512.83	4011.71	2646.74	3631.51	221.32	168.9	129.79	147.03
7	3875.05	2977.74	2896.31	3043.22	2401.97	3516.68	2272.4	3171.31	3821.7	5184.54	3350.13	4233.71	2740.08	3373.43	2048	2271.13
Gata3
	empty				Tfcp2l1-WT				Tfcp2l1-T177A				Tfcp2l1-T177E
0	1	1	1	1	0.806642	0.271684	0.473029	0.43	2.58471	4.28709	4.0278	3.23	1.1096	0.795536	0.68302	0.81
3	7.41	2.95	3.03	2.23	213.78	195.36	147.03	210.84	85.63	45.89	52.35	69.07	11.96	9.71	10.13	11
5	685.02	572.05	519.15	559.22	94.35	83.87	89.88	73.01	1698.45	1541.37	1287.18	1345.12	164.28	181.02	158.68	161.62
7	903.89	680.29	621.67	733.58	652.58	445.72	439.59	512.69	875.05	776.05	592.22	678.12	861.08	580.04	634.73	811.66
Gata6
	empty				Tfcp2l1-WT				Tfcp2l1-T177A				Tfcp2l1-T177E
0	1	1	1	1	0.22	0.28	0.271684	0.31	4.14	3.94	6.11	6.54	0.78	0.62	0.68302	0.48
3	0.75	1.26	1.43	1.36	0.81	0.56	1.64	1.51	3.2	2.5	3.56	3.05	1.02	0.35	0.91	0.85
5	29.45	24.25	24.25	20.53	9.06	9.65	15.89	12.91	42.52	58.08	68.12	46.85	11	9	17.75	12.64
7	41.93	50.91	69.55	60.97	23.1	26.54	36.5	25.11	40.79	37.53	48.17	32.67	23.1	29.24	26.91	25.46
Sox17
	empty				Tfcp2l1-WT				Tfcp2l1-T177A				Tfcp2l1-T177E
0	1	1	1	1	0.43	1.16	0.61	0.88	1.32	1.61	1.6	1.39	0.37	0.56	0.71	0.42
3	2.08	2.23	1.78	1.85	3.07	4.35	2.25	3.03	49.87	37.53	28.84	49.18	15.56	11.96	10.56	12.64
5	17.75	18.51	15.78	19.7	9.38	6.59	4.99	5.24	23.59	18.77	11.39	15.56	7.11	9.65	6.73	6.5
7	21.41	24.76	20.82	20.39	25.28	35.75	36	29.45	62.68	62.25	48.84	69.55	23.26	25.28	24.59	25.46
Id1
	empty				Tfcp2l1-WT				Tfcp2l1-T177A				Tfcp2l1-T177E
0	1	1	1	1	1.6	1.07	1.72	1.61	0.88	0.76	1.26	1.36	1.21	1.04	1.21	1.73
3	0.05	0.04	0.22	0.2	0.09	0.08	0.23	0.1	0.05	0.06	0.26	0.19	0.05	0.04	0.28	0.15
5	1.6	1.49	2.73	2.97	0.17	0.17	0.51	0.26	0.67	0.69	0.74	0.67	0.28	0.19	0.57	0.17
7	2.68	2.79	2.71	2.85	2.11	1.46	2.1	2.33	2.3	1.82	3.39	2.43	2.69	2.53	3.18	3.48
Id2
	empty				Tfcp2l1-WT				Tfcp2l1-T177A				Tfcp2l1-T177E
0	1	1	1	1	0.75	0.68	0.65	0.66	1.72	1.92	2.48	2.2	0.76	0.87	0.78	0.66
3	0.6	0.63	0.57	0.63	1.06	1.2	2.51	1.32	0.8	0.91	0.87	0.94	0.74	0.69	0.75	0.75
5	7.36	10.06	8.75	9.78	0.68	0.78	1.58	1.39	1.39	1.71	2.23	1.83	0.85	0.84	0.88	0.83
7	19.97	21.56	21.86	20.68	12.47	13.36	12.38	11.63	21.56	22.32	35.26	20.11	15.56	11.96	10.56	17.03
Id3
	empty				Tfcp2l1-WT				Tfcp2l1-T177A				Tfcp2l1-T177E
0	1	1	1	1	0.83	0.41	0.88	0.93	0.76	1.2	1.68	1.09	1.22	1.27	1.51	1.37
3	0.95	0.87	0.89	0.83	0.95	1.1	1.59	1.37	1.99	1.68	2.06	1.89	0.78	0.55	0.86	0.88
5	7.41	7.78	8.34	7.11	1.83	1.88	2.43	2.69	3.89	3.81	4.82	3.14	2.23	1.97	2.28	2.17
7	9.92	10.7	12.64	10.56	8.51	6.82	8.88	8.94	10.63	9.71	16.34	14.42	10.34	11.16	11.24	10.56
Id4
	empty				Tfcp2l1-WT				Tfcp2l1-T177A				Tfcp2l1-T177E
0	1	1	1	1	0.45	0.49	0.54	0.46	1.21	1.06	1.58	1.34	0.31	0.3	0.55	0.26
3	1.32	0.58	0.84	0.71	2.64	3.61	3.1	2.97	1.73	1.6	1.52	1.67	1.36	1.31	1.16	1.6
5	0.88	1.08	1.15	0.89	1.29	1.48	1.64	1.34	1.42	1.64	1.95	1.61	0.43	0.86	1.16	0.88
7	3.03	1.95	3.53	2.13	3.1	3.53	3.92	3.41	2.91	2.35	3.32	3.58	2.71	2.22	2.91	2.53
Foxa1
	empty				Tfcp2l1-WT				Tfcp2l1-T177A				Tfcp2l1-T177E
0	1	1	1	1	0.45	0.38	0.43	0.47	2.41	1.32	1.27	1.48	0.13	0.27	0.37	0.31
3	1.36	2.99	2.08	2.58	49.18	31.78	49.87	43.11	14.42	15.03	15.56	16.11	2.55	3.76	3.07	2.91
5	12.13	17.75	16	13	5.06	9.19	3.81	4.69	32.9	23.26	23.59	28.71	5.13	10.48	7.11	8.85
7	20.82	20.68	21.41	19.7	23.92	24.25	25.28	26.35	56.89	85.63	62.68	73.91	21.32	25.28	23.26	19.16
Chd1
	empty				Tfcp2l1-WT				Tfcp2l1-T177A				Tfcp2l1-T177E
0	1	1	1	1	0.84	0.69	0.83	0.75	1.26	0.94	1.22	1.46	0.48	0.69	0.64	0.66
3	4.86	5.13	6.41	5.98	3.84	5.17	4.63	5.46	7.11	5.94	8.17	7.16	6.68	7.26	7.11	7.16
5	1.2	2.01	2.85	2.53	1.99	3.56	3.94	3.92	2.17	3.05	3.16	2.87	2.17	3.76	4.82	4.86
7	0.83	0.88	0.93	0.8	2.13	2.41	2.99	2.64	1.8	1.75	1.68	1.99	1.37	1.68	2.19	1.39
