# Supplementary material for: Phosphorylation of TFCP2L1 by CDK1 is required for stem cell pluripotency and bladder carcinogenesis
Source: EMBO Mol Med. 2019 Nov 11;12(1):e10880. doi: 10.15252/emmm.201910880 (PMC6949511; doi:10.15252/emmm.201910880)
Supplement: Supplementary file 5 — Source Data for Expanded View and Appendix [file EMMM-12-e10880-s012.zip › Heoetal_Source_data_EV_Appendix/Heoetal_Source_data_Fig_EV1.xlsx]

## Sheet: Fig EV1B
		-log(p-value)
	Transcription_Negative regulation of HIF1A function	10.5503
	Regulation of degradation of deltaF508-CFTR in CF	10.1209
	CFTR folding and maturation (normal and CF)	9.43013
	Translation_Regulation of translation initiation	8.75747
	Cytoskeleton remodeling_Regulation of actin cytoskeleton by Rho GTPases	8.34114
	Immune response_Antigen presentation by MHC class I, classical pathway	8.01683
	Cell adhesion_Histamine H1 receptor signaling in the interruption of cell barrier integrity	7.10027
	Development_Regulation of cytoskeleton proteins in oligodendrocyte differentiation and myelination	6.67302
	Cell cycle_Spindle assembly and chromosome separation	6.58299
	LRRK2 in neurons in Parkinson's disease	6.58299
Metacore analysis of Tfcp2l1 interactome dastaset
Enrichment by Pathway Maps
#	Maps	Total	pValue	Min FDR	p-value	FDR	In Data	Network Objects from Active Data
1	Transcription_Negative regulation of HIF1A function	66	2.81609e-11	1.64178e-08	2.81609e-11	1.64178e-08	18	RACK1, RUVBL2, SART1, HSP70, HSPA4, HSP90, MCM5, VCP, SKP1, HSC70, MCM3, PRDX2, MCM7, HSP90 beta, CHIP, MCM2, PSMA7, Ubiquitin
2	Regulation of degradation of deltaF508-CFTR in CF	39	7.57064e-11	2.20684e-08	7.57064e-11	2.20684e-08	14	HSP105, HSP70, HSP27, Hdj-2, HSP90, VCP, HSC70, SUMO-2, UBE1, CHIP, HDAC6, Ubiquitin, Sti1, Aha1
3	CFTR folding and maturation (normal and CF)	24	3.71428e-10	7.21809e-08	3.71428e-10	7.21809e-08	11	GANAB, HSP105, HSP70, Hdj-2, HSP90 alpha, HSP90 beta, p23 co-chaperone, UGCGL1, Sti1, Calnexin, Aha1
4	Translation_Regulation of translation initiation	27	1.74797e-09	2.54767e-07	1.74797e-09	2.54767e-07	11	RACK1, eIF5B (IF-2), eIF4G1/3, PABPC4, eIF3S7, eIF5, eIF3S3, eIF4A, eIF3S8, eIF3S4, eIF1A
5	Cytoskeleton remodeling_Regulation of actin cytoskeleton by Rho GTPases	23	4.55893e-09	5.31571e-07	4.55893e-09	5.31571e-07	10	Actin, Actin cytoskeletal, Myosin II, MyHC, Cofilin, MRLC, Fascin, MELC, Filamin A, Profilin
6	Immune response_Antigen presentation by MHC class I, classical pathway	54	9.61983e-09	9.34727e-07	9.61983e-09	9.34727e-07	14	GANAB, PSMB2, PDIA3, PSME1, HSP70, Bleomycin hydrolase, HSP90 alpha, PSMB5, Calreticulin, CHIP, UGCGL1, PSMB1, Calnexin, NPEPPS
7	Cell adhesion_Histamine H1 receptor signaling in the interruption of cell barrier integrity	45	7.93831e-08	6.61148e-06	7.93831e-08	6.61148e-06	12	Actin cytoskeletal, Calmodulin, Myosin II, Cofilin, E-cadherin, MRLC, ZO-1, Alpha-actinin, p120-catenin, MELC, Beta-catenin, Alpha-catenin
8	Development_Regulation of cytoskeleton proteins in oligodendrocyte differentiation and myelination	58	2.12317e-07	1.52291e-05	2.12317e-07	1.52291e-05	13	Tubulin alpha, Tubulin (in microtubules), Actin cytoskeletal, Tubulin beta, Myosin II, Cofilin, chTOG, MRLC, hnRNP A2, MELC, HDAC6, MAP4, PCBP-1
9	Cell cycle_Spindle assembly and chromosome separation	33	2.6122e-07	1.52291e-05	2.6122e-07	1.52291e-05	10	DCTN2, CSE1L, Tubulin alpha, Tubulin (in microtubules), Importin (karyopherin)-beta, Importin (karyopherin)-alpha, CDK1 (p34), KNSL1, Ran, Ubiquitin
10	LRRK2 in neurons in Parkinson's disease	33	2.6122e-07	1.52291e-05	2.6122e-07	1.52291e-05	10	VIL2 (ezrin), Tubulin (in microtubules), Actin cytoskeletal, ACTB, eEF1A, 14-3-3, HSP90, NSF, CHIP, Ubiquitin

## Sheet: Fig EV1D
		-log(p-value)
	Spermatogenesis, motility and copulation	4.46753
	Cell cycle_G1-S	4.12753
	Cell adhesion_Amyloid proteins	4.09754
	DNA damage_Checkpoint	4.08647
	Cell cycle_G2-M	4.08473
	Signal transduction_WNT signaling	3.56307
	Wnt_beta-catenin, Notch, VEGF, IP3 and integrin signaling	3.335
	Reproduction_Male sex differentiation	3.22393
	Cell cycle_Meiosis	3.05361
	Cell cycle_S phase	3.00433
Metacore analysis of Tfcp2l1 transcription targets
Enrichment by Process Networks
#	Networks	Total	pValue	Min FDR	p-value	FDR	In Data	Network Objects from Active Data
1	Spermatogenesis, motility and copulation_Reproduction	228	3.40778e-05	0.00258344	3.40778e-05	0.00258344	31	Histone H2AX, Histone H2, Histone H2A, Histone H1, Shc, HB-EGF, Oct-3/4, Calmodulin, FKBP4, G-protein beta/gamma, CREB1, PKC, PKC-beta, HSP70, HSPA1L, TAB1, SPATA3, Hdj-2, BRD2, BMP7, ODF3, p90RSK1, Sp17, TBX3, Histone H1.1, Gamma-glutamyltranspeptidase, NANOG, SPAG6, PDGF-A, GPX4 (PHGPx), FANCA
2	Cell cycle_G1-S	163	7.45536e-05	0.00258344	7.45536e-05	0.00258344	24	SC1, Cyclin G1, HDAC3, TYSY, c-Abl, Fe65-like, BCAT1, Cyclin A2, Cyclin A, ANAPC11, TOB2, CRM1, 14-3-3, 14-3-3 gamma, E2F4, Importin (karyopherin)-beta, Karyopherin beta 1, CDK5RAP3, Brca1, Cyclin D1, Cyclin D, CDH1, Ubiquitin, CDK7
3	Cell adhesion_Amyloid proteins	195	7.98837e-05	0.00258344	7.98837e-05	0.00258344	27	SR-BI, Dsh, Cofilin, c-Abl, Connexin 43, Reticulon 4, DAB1, Shc, LIMK1, Tcf(Lef), G-protein beta/gamma, cPKC (conventional), PKC, DLL1, DLL1 (IC), E-cadherin (CTF1), E-cadherin (CTF2), E-cadherin, APPBP2, Jagged2 (CTF1), Jagged2, Jagged2 (CTF2), Beta-catenin, Notch, NOTCH1 (NICD), NOTCH1 receptor, Alpha-catenin
4	DNA damage_Checkpoint	124	8.19469e-05	0.00258344	8.19469e-05	0.00258344	20	Histone H2AX, RIF1, c-Abl, JNK(MAPK8-10), Cyclin A2, Cyclin A, ANAPC11, CDC25C, Bard1, MUS81, Wee1, 14-3-3, 14-3-3 gamma, Brca1, Cyclin D1, Cyclin D, GADD45 gamma, Rad50, Stromalins 1/2, Ubiquitin
5	Cell cycle_G2-M	206	8.22752e-05	0.00258344	8.22752e-05	0.00258344	28	Histone H1, Cyclin G1, Cyclin G, MRLC, TCP1-eta, TOP1, Cyclin A2, Cyclin A, ANAPC11, CDC25, CDC25C, Wee1, Shc, 14-3-3, 14-3-3 gamma, CDK5RAP3, Brca1, p90RSK1, p90Rsk, Lamin B, Lamin B1, Rad50, PDGF-A, AP-2A, Ubiquitin, UBC, TRF1, CDK7
6	Signal transduction_WNT signaling	177	0.000273485	0.0071562	0.000273485	0.0071562	24	Dsh, AKAP12, JNK(MAPK8-10), JNK2(MAPK9), E2F2, PP2A cat (beta), PP2A catalytic, Cyclin A2, MKK7 (MAP2K7), GATA-6, HB-EGF, Tcf(Lef), TCF7L1 (TCF3), Calmodulin, CREB1, PKC-beta, PKC-beta2, SFRP2, TAB1, Cyclin D1, NANOG, MEK3(MAP2K3), Beta-catenin, ERK3
7	Cardiac development_Wnt_beta-catenin, Notch, VEGF, IP3 and integrin signaling	151	0.000462385	0.0103706	0.000462385	0.0103706	21	Connexin 45, Dsh, DVL-3, MyHC, Cardiac MyBP-C, Connexin 43, Plakophilin 2, Tcf(Lef), Calmodulin, TAZ, G-protein beta/gamma, DLL1, TAB1, VEGFR-1, RBP-J kappa (CBF1), TBX3, Beta-catenin, NOTCH1 (NEXT), NOTCH1 (NICD), NOTCH1 receptor, MESP1
8	Reproduction_Male sex differentiation	243	0.000597129	0.0117187	0.000597129	0.0117187	29	Histone H2AX, Histone H2, Histone H2A, Histone H1, PMEPA1, Par-4, Cyclin A, Shc, HB-EGF, Oct-3/4, Calmodulin, CREB1, PKC, PKC-beta, HSP70, HSPA1L, TAB1, AMH, AMH type II receptor, BMP7, p90RSK1, TBX3, Histone H1.1, Jagged2, NANOG, Beta-catenin, PDGF-A, AP-2A, UGCGL1
9	Cell cycle_Meiosis	106	0.000883878	0.0154188	0.000883878	0.0154188	16	MSH5, CTCF, PP1-cat, PP2A catalytic, Cyclin A, CDC25C, MSH2, 14-3-3, 14-3-3 gamma, HSP70, Brca1, Jagged2, Rad50, Tubulin alpha, Ubiquitin, CDK7
10	Cell cycle_S phase	149	0.00099007	0.0155441	0.00099007	0.0155441	20	Histone H1, HSP90, TOP1, PP2A catalytic, Cyclin A2, Cyclin A, DERPC, UHRF2, CRM1, Parathymosin, E2F4, PTMA, Brca1, POLD cat (p125), ORC2L, CDH1, Stromalins 1/2, Ubiquitin, ORC5L, ERK3
