# Supplementary material for: Phosphorylation of TFCP2L1 by CDK1 is required for stem cell pluripotency and bladder carcinogenesis
Source: EMBO Mol Med. 2019 Nov 11;12(1):e10880. doi: 10.15252/emmm.201910880 (PMC6949511; doi:10.15252/emmm.201910880)
Supplement: Supplementary file 5 — Source Data for Expanded View and Appendix [file EMMM-12-e10880-s012.zip › Heoetal_Source_data_EV_Appendix/Heoetal_Source_data_Fig_EV2.xlsx]

## Sheet: Fig EV2B
n=3
	G1			S			G2/M
Asy	58.2	61.2	57.4	21.9	23.4	22.7	27.2	15.8	18.8
0	4.38	5.37	5.75	9.34	9.94	6.8	83.7	87	87.3
1	24.8	27.1	41	13.9	12.5	11.7	58	60.5	46.8
2	42.5	46.6	52.1	13.1	15.3	13	42.1	36.7	34.5
4	59.1	60	53.4	16.5	19.4	20	21.1	14.4	24.6
6	56.8	58.3	45.5	26.2	28	34.8	13.7	13.3	17.9
8	50.9	50.2	41.9	34.5	37.8	39.2	11	10.3	17.5
10	37.5	39.4	34.7	36	39.8	39	22.6	25.6	25.2
Bonferroni's multiple comparisons test	Mean Diff.	95.00% CI of diff.	Significant?	Summary	Adjusted P Value
Asy
S vs. G1	-43.94	-56.61 to -31.28	Yes	****	<0.0001
G2/M vs. G1	-30.66	-43.32 to -17.99	Yes	****	<0.0001
0
S vs. G1	-2.266	-14.93 to 10.40	No	ns	>0.9999
G2/M vs. G1	-22.2	-34.87 to -9.531	Yes	****	<0.0001
1
S vs. G1	14.7	2.029 to 27.37	Yes	*	0.0126
G2/M vs. G1	69.66	56.99 to 82.33	Yes	****	<0.0001
2
S vs. G1	6.294	-6.374 to 18.96	No	ns	>0.9999
G2/M vs. G1	8.821	-3.848 to 21.49	No	ns	0.5314
4
S vs. G1	-1.1	-13.77 to 11.57	No	ns	>0.9999
G2/M vs. G1	6.967	-5.702 to 19.64	No	ns	>0.9999
6
S vs. G1	-3.81	-16.48 to 8.859	No	ns	>0.9999
G2/M vs. G1	5.812	-6.857 to 18.48	No	ns	>0.9999
8
S vs. G1	-9.611	-22.28 to 3.058	No	ns	0.3381
G2/M vs. G1	-32.96	-45.62 to -20.29	Yes	****	<0.0001
10
S vs. G1	-116.7	-129.4 to -104.0	Yes	****	<0.0001
G2/M vs. G1	-71.62	-84.29 to -58.95	Yes	****	<0.0001

## Sheet: Fig EV2C
n=4
T1	T2	T3	T4	T5	T6	T7	T8	T9	T10	T11	T12	T13	T14	T15	T16	T17	T18	T19	T20	T21	T22	T23	T24	T25	T26	T27	T28	T29	T30	T31	T32	T33	T34	T35	T36	T37	T38	T39	T40	T41	T42	T43	T44	T45	T46	T47	Control
1.559	0.924	1.67	1.038	1.917	1.317	1.837	0.797	1.088	2.618	3.201	0.676	1.535	1.345	1.216	1.67	0.635	1.296	1.21	0.525	0.55	1.471	1.324	1.593	1.094	0.592	0.934	1.618	1.559	0.589	1.433	1.071	1.049	1.147	1.78	1.896	0.724	2.957	1.303	0.914	1.229	0.698	1.479	0.835	2.234	1.503	0.618	1
1.027	1.016	1.31	1.077	1.937	1.117	1.917	0.669	1.135	1.857	2.973	0.586	1.724	1.275	1.123	1.559	0.541	1.216	0.872	0.436	0.818	2.632	1.184	1.282	1.16	1.054	1.054	0.858	2.331	0.68	1.236	0.74	1.21	1.216	1.463	1.67	0.608	1.978	0.694	1.1	1.61	0.809	1.172	0.705	1.857	1.178	0.665	1
1.16	0.784	1.032	1.027	1.503	0.788	1.688	0.568	1.016	1.381	1.661	0.862	1.317	1.275	0.948	1.837	0.929	0.84	1.262	0.514	0.895	1.627	0.876	1.106	0.618	1.166	1.088	0.979	3.461	0.474	1.697	0.995	0.943	1.027	1.317	2.075	0.505	2.381	0.814	1.706	1.236	0.867	1.551	0.694	1.706	1.262	0.469	1
1.61	0.898	1.381	0.814	2.053	1.627	2.222	0.831	1.216	2.211	2.457	0.503	1.503	1.216	0.872	1.857	0.658	1.627	0.539	0.876	1.418	1.495	0.764	1.016	1.471	0.844	1.61	1.535	2.211	0.342	1.178	0.705	0.698	0.943	1.876	2.211	0.55	1.906	1.16	1.223	0.862	0.979	0.989	1.066	1.331	1.054	0.418	1
Bonferroni's multiple comparisons test	Mean Diff.	95.00% CI of diff.	Significant?	Summary	Adjusted P Value
Control vs. T1	-0.339	-1.047 to 0.3686	No	ns	>0.9999
Control vs. T2	0.0945	-0.6131 to 0.8021	No	ns	>0.9999
Control vs. T3	-0.3483	-1.056 to 0.3593	No	ns	>0.9999
Control vs. T4	0.011	-0.6966 to 0.7186	No	ns	>0.9999
Control vs. T5	-0.8525	-1.560 to -0.1449	Yes	**	0.0043
Control vs. T6	-0.2123	-0.9198 to 0.4953	No	ns	>0.9999
Control vs. T7	-0.916	-1.624 to -0.2084	Yes	**	0.0013
Control vs. T8	0.2838	-0.4238 to 0.9913	No	ns	>0.9999
Control vs. T9	-0.1138	-0.8213 to 0.5938	No	ns	>0.9999
Control vs. T10	-1.017	-1.724 to -0.3092	Yes	***	0.0002
Control vs. T11	-1.573	-2.281 to -0.8654	Yes	****	<0.0001
Control vs. T12	0.3433	-0.3643 to 1.051	No	ns	>0.9999
Control vs. T13	-0.5198	-1.227 to 0.1878	No	ns	0.7199
Control vs. T14	-0.2778	-0.9853 to 0.4298	No	ns	>0.9999
Control vs. T15	-0.03975	-0.7473 to 0.6678	No	ns	>0.9999
Control vs. T16	-0.7308	-1.438 to -0.02319	Yes	*	0.0345
Control vs. T17	0.3093	-0.3983 to 1.017	No	ns	>0.9999
Control vs. T18	-0.2448	-0.9523 to 0.4628	No	ns	>0.9999
Control vs. T19	0.02925	-0.6783 to 0.7368	No	ns	>0.9999
Control vs. T20	0.4123	-0.2953 to 1.120	No	ns	>0.9999
Control vs. T21	0.07975	-0.6278 to 0.7873	No	ns	>0.9999
Control vs. T22	-0.8063	-1.514 to -0.09869	Yes	**	0.0098
Control vs. T23	-0.037	-0.7446 to 0.6706	No	ns	>0.9999
Control vs. T24	-0.2493	-0.9568 to 0.4583	No	ns	>0.9999
Control vs. T25	-0.08575	-0.7933 to 0.6218	No	ns	>0.9999
Control vs. T26	0.086	-0.6216 to 0.7936	No	ns	>0.9999
Control vs. T27	-0.1715	-0.8791 to 0.5361	No	ns	>0.9999
Control vs. T28	-0.2475	-0.9551 to 0.4601	No	ns	>0.9999
Control vs. T29	-1.391	-2.098 to -0.6829	Yes	****	<0.0001
Control vs. T30	0.4788	-0.2288 to 1.186	No	ns	>0.9999
Control vs. T31	-0.386	-1.094 to 0.3216	No	ns	>0.9999
Control vs. T32	0.1223	-0.5853 to 0.8298	No	ns	>0.9999
Control vs. T33	0.025	-0.6826 to 0.7326	No	ns	>0.9999
Control vs. T34	-0.08325	-0.7908 to 0.6243	No	ns	>0.9999
Control vs. T35	-0.609	-1.317 to 0.09856	No	ns	0.2184
Control vs. T36	-0.963	-1.671 to -0.2554	Yes	***	0.0005
Control vs. T37	0.4033	-0.3043 to 1.111	No	ns	>0.9999
Control vs. T38	-1.306	-2.013 to -0.5979	Yes	****	<0.0001
Control vs. T39	0.00725	-0.7003 to 0.7148	No	ns	>0.9999
Control vs. T40	-0.2358	-0.9433 to 0.4718	No	ns	>0.9999
Control vs. T41	-0.2343	-0.9418 to 0.4733	No	ns	>0.9999
Control vs. T42	0.1618	-0.5458 to 0.8693	No	ns	>0.9999
Control vs. T43	-0.2978	-1.005 to 0.4098	No	ns	>0.9999
Control vs. T44	0.175	-0.5326 to 0.8826	No	ns	>0.9999
Control vs. T45	-0.782	-1.490 to -0.07444	Yes	*	0.0148
Control vs. T46	-0.2493	-0.9568 to 0.4583	No	ns	>0.9999
Control vs. T47	0.4575	-0.2501 to 1.165	No	ns	>0.9999

## Sheet: Fig EV2D
n=4
T1	T2	T3	T4	T5	T6	T7	T8	T9	T10	T11	T12	T13	T14	T15	T16	T17	T18	T19	T20	T21	T22	T23	T24	T25	T26	T27	T28	T29	T30	T31	T32	T33	T34	T35	T36	T37	T38	T39	T40	T41	T42	T43	T44	T45	T46	T47	Control
0.325	0.589	1.027	0.989	1.296	0.638	0.288	1.117	0.352	1.289	1.077	0.835	1.345	0.724	0.78	0.274	0.434	0.74	0.638	0.736	0.559	0.26	0.295	0.698	1.008	0.962	0.24	0.288	0.349	1.395	1.135	0.652	1.1	0.876	0.198	0.235	0.885	0.698	0.208	0.213	0.174	1.043	0.9	0.319	0.151	0.516	0.321	1
0.827	0.776	0.969	0.764	0.914	0.673	0.29	0.881	0.234	0.764	0.658	0.752	0.974	1.203	0.814	0.467	1.005	0.974	0.822	0.792	0.116	0.254	0.01	0.527	1.071	1.094	0.326	0.095	0.55	1.124	0.929	0.665	0.648	0.495	0.23	0.574	0.429	0.724	0.485	0.407	0.077	0.822	0.618	0.748	0.25	0.286	0.355	1
0.652	0.764	0.814	0.948	0.853	0.748	0.691	0.702	0.764	1.847	1.197	1.106	0.995	0.756	0.669	0.374	0.862	0.764	1.129	0.984	0.586	0.36	0.608	0.867	1.269	1.249	0.326	0.302	0.389	0.736	1.021	1.06	1.038	0.831	0.502	0.368	0.831	0.831	0.392	0.392	0.01	0.904	0.768	0.311	0.182	0.605	0.269	1
0.248	0.676	0.862	1.054	1.366	0.736	0.24	1.043	1.106	1.345	0.939	0.858	1.106	1.027	1.032	0.662	0.792	1.112	1.083	1.032	0.216	0.577	0.476	0.641	0.705	1.255	0.396	0.488	0.527	0.797	1.456	1.471	0.559	0.827	0.511	0.366	0.831	0.919	0.278	0.596	0.463	0.814	0.827	0.519	0.217	0.34	0.221	1
Bonferroni's multiple comparisons test	Mean Diff.	95.00% CI of diff.	Significant?	Summary	Adjusted P Value
Control vs. T1	0.487	0.01127 to 0.9627	Yes	*	0.0383
Control vs. T2	0.2988	-0.1770 to 0.7745	No	ns	>0.9999
Control vs. T3	0.082	-0.3937 to 0.5577	No	ns	>0.9999
Control vs. T4	0.06125	-0.4145 to 0.5370	No	ns	>0.9999
Control vs. T5	-0.1073	-0.5830 to 0.3685	No	ns	>0.9999
Control vs. T6	0.3013	-0.1745 to 0.7770	No	ns	>0.9999
Control vs. T7	0.6228	0.1470 to 1.098	Yes	**	0.0011
Control vs. T8	0.06425	-0.4115 to 0.5400	No	ns	>0.9999
Control vs. T9	0.386	-0.08973 to 0.8617	No	ns	0.3539
Control vs. T10	-0.3113	-0.7870 to 0.1645	No	ns	>0.9999
Control vs. T11	0.03225	-0.4435 to 0.5080	No	ns	>0.9999
Control vs. T12	0.1123	-0.3635 to 0.5880	No	ns	>0.9999
Control vs. T13	-0.105	-0.5807 to 0.3707	No	ns	>0.9999
Control vs. T14	0.0725	-0.4032 to 0.5482	No	ns	>0.9999
Control vs. T15	0.1763	-0.2995 to 0.6520	No	ns	>0.9999
Control vs. T16	0.5558	0.08002 to 1.031	Yes	**	0.0068
Control vs. T17	0.2268	-0.2490 to 0.7025	No	ns	>0.9999
Control vs. T18	0.1025	-0.3732 to 0.5782	No	ns	>0.9999
Control vs. T19	0.082	-0.3937 to 0.5577	No	ns	>0.9999
Control vs. T20	0.114	-0.3617 to 0.5897	No	ns	>0.9999
Control vs. T21	0.6308	0.1550 to 1.106	Yes	***	0.0009
Control vs. T22	0.6373	0.1615 to 1.113	Yes	***	0.0007
Control vs. T23	0.6528	0.1770 to 1.128	Yes	***	0.0005
Control vs. T24	0.3168	-0.1590 to 0.7925	No	ns	>0.9999
Control vs. T25	-0.01325	-0.4890 to 0.4625	No	ns	>0.9999
Control vs. T26	-0.14	-0.6157 to 0.3357	No	ns	>0.9999
Control vs. T27	0.678	0.2023 to 1.154	Yes	***	0.0002
Control vs. T28	0.7068	0.2310 to 1.182	Yes	****	<0.0001
Control vs. T29	0.5463	0.07052 to 1.022	Yes	**	0.0088
Control vs. T30	-0.013	-0.4887 to 0.4627	No	ns	>0.9999
Control vs. T31	-0.1353	-0.6110 to 0.3405	No	ns	>0.9999
Control vs. T32	0.038	-0.4377 to 0.5137	No	ns	>0.9999
Control vs. T33	0.1638	-0.3120 to 0.6395	No	ns	>0.9999
Control vs. T34	0.2428	-0.2330 to 0.7185	No	ns	>0.9999
Control vs. T35	0.6398	0.1640 to 1.115	Yes	***	0.0007
Control vs. T36	0.6143	0.1385 to 1.090	Yes	**	0.0014
Control vs. T37	0.256	-0.2197 to 0.7317	No	ns	>0.9999
Control vs. T38	0.207	-0.2687 to 0.6827	No	ns	>0.9999
Control vs. T39	0.6593	0.1835 to 1.135	Yes	***	0.0004
Control vs. T40	0.598	0.1223 to 1.074	Yes	**	0.0022
Control vs. T41	0.819	0.3433 to 1.295	Yes	****	<0.0001
Control vs. T42	0.1043	-0.3715 to 0.5800	No	ns	>0.9999
Control vs. T43	0.2218	-0.2540 to 0.6975	No	ns	>0.9999
Control vs. T44	0.5258	0.05002 to 1.001	Yes	*	0.0148
Control vs. T45	0.8	0.3243 to 1.276	Yes	****	<0.0001
Control vs. T46	0.5633	0.08752 to 1.039	Yes	**	0.0056
Control vs. T47	0.7085	0.2328 to 1.184	Yes	****	<0.0001

## Sheet: Fig EV2F
n=4
	IgG				Tfcp2l1_WT				Tfcp2l1_T177A				Tfcp2l1_T177E
Oct4	0.076	0.053	0.006	0.005	1	1	1	1	0.631	0.355	0.858	0.672	9.516	6.642	11.035	7.661
Nanog	0.078	0.064	0.007	0.04	1	1	1	1	0.78	0.881	0.676	0.429	1.117	1.317	3.118	2.164
Sox2	0.067	0.001	0.116	0.005	1	1	1	1	0.805	0.362	0.492	0.621	9.416	8.338	7.266	11.634
Esrrb	0.066	0.003	0.005	0.06	1	1	1	1	0.78	0.464	0.655	0.809	4.861	6.2	8.294	4.989
Prdm14	0.064	0.004	0.004	0.06	1	1	1	1	0.673	0.669	0.764	0.748	7.383	12.932	8.471	2.82
Klf4	0.063	0.052	0.006	0.003	1	1	1	1	0.702	0.524	0.547	0.625	10.522	7.422	5.727	7.305
Rex1	0.047	0.036	0.053	0.064	1	1	1	1	0.676	0.621	0.748	0.732	9.875	5.291	6.784	8.837
Rif1	0.047	0.005	0.006	0.208	1	1	1	1	0.805	0.78	0.438	0.425	3.955	3.976	3.712	3.615
Bub1	0.046	0.004	0.002	0.06	1	1	1	1	0.608	0.744	0.457	0.508	4.71	4.913	3.914	4.939
Mcm10	0.048	0.065	0.009	0.06	1	1	1	1	0.698	0.756	0.709	0.472	11.512	8.338	6.333	8.79
Jmjd3	0.057	0.064	0.05	0.066	1	1	1	1	0.713	0.844	0.525	0.694	5.432	6.712	7.305	3.976
Cck	0.057	0.064	0.007	0.004	1	1	1	1	0.013	0.694	0.095	0.687	4.965	6.748	8.931	2.732
Trak1	0.044	0.067	0.082	0.002	1	1	1	1	0.691	0.596	0.516	0.673	4.42	7.228	10.356	9.122
Ctnnb1	0.043	0.001	0.02	0.08	1	1	1	1	0.764	0.39	0.74	0.533	5.758	1.978	2.746	1.867
Bonferroni's multiple comparisons test	Mean Diff.	95.00% CI of diff.	Significant?	Summary	Adjusted P Value
Oct4
IgG vs. Tfcp2l1_WT	-0.965	-3.389 to 1.459	No	ns	>0.9999
Tfcp2l1_T177A vs. Tfcp2l1_WT	-0.371	-2.795 to 2.053	No	ns	>0.9999
Tfcp2l1_T177E vs. Tfcp2l1_WT	7.714	5.290 to 10.14	Yes	****	<0.0001
Nanog
IgG vs. Tfcp2l1_WT	-0.9528	-3.377 to 1.471	No	ns	>0.9999
Tfcp2l1_T177A vs. Tfcp2l1_WT	-0.3085	-2.732 to 2.115	No	ns	>0.9999
Tfcp2l1_T177E vs. Tfcp2l1_WT	0.929	-1.495 to 3.353	No	ns	>0.9999
Sox2
IgG vs. Tfcp2l1_WT	-0.9528	-3.377 to 1.471	No	ns	>0.9999
Tfcp2l1_T177A vs. Tfcp2l1_WT	-0.43	-2.854 to 1.994	No	ns	>0.9999
Tfcp2l1_T177E vs. Tfcp2l1_WT	8.164	5.740 to 10.59	Yes	****	<0.0001
Esrrb
IgG vs. Tfcp2l1_WT	-0.9665	-3.390 to 1.457	No	ns	>0.9999
Tfcp2l1_T177A vs. Tfcp2l1_WT	-0.323	-2.747 to 2.101	No	ns	>0.9999
Tfcp2l1_T177E vs. Tfcp2l1_WT	5.086	2.662 to 7.510	Yes	****	<0.0001
Prdm14
IgG vs. Tfcp2l1_WT	-0.967	-3.391 to 1.457	No	ns	>0.9999
Tfcp2l1_T177A vs. Tfcp2l1_WT	-0.2865	-2.710 to 2.137	No	ns	>0.9999
Tfcp2l1_T177E vs. Tfcp2l1_WT	6.902	4.478 to 9.325	Yes	****	<0.0001
Klf4
IgG vs. Tfcp2l1_WT	-0.969	-3.393 to 1.455	No	ns	>0.9999
Tfcp2l1_T177A vs. Tfcp2l1_WT	-0.4005	-2.824 to 2.023	No	ns	>0.9999
Tfcp2l1_T177E vs. Tfcp2l1_WT	6.744	4.320 to 9.168	Yes	****	<0.0001
Rex1
IgG vs. Tfcp2l1_WT	-0.95	-3.374 to 1.474	No	ns	>0.9999
Tfcp2l1_T177A vs. Tfcp2l1_WT	-0.3058	-2.730 to 2.118	No	ns	>0.9999
Tfcp2l1_T177E vs. Tfcp2l1_WT	6.697	4.273 to 9.121	Yes	****	<0.0001
Rif1
IgG vs. Tfcp2l1_WT	-0.9335	-3.357 to 1.490	No	ns	>0.9999
Tfcp2l1_T177A vs. Tfcp2l1_WT	-0.388	-2.812 to 2.036	No	ns	>0.9999
Tfcp2l1_T177E vs. Tfcp2l1_WT	2.815	0.3905 to 5.238	Yes	**	0.0076
Bub1
IgG vs. Tfcp2l1_WT	-0.972	-3.396 to 1.452	No	ns	>0.9999
Tfcp2l1_T177A vs. Tfcp2l1_WT	-0.4208	-2.845 to 2.003	No	ns	>0.9999
Tfcp2l1_T177E vs. Tfcp2l1_WT	3.619	1.195 to 6.043	Yes	****	<0.0001
Mcm10
IgG vs. Tfcp2l1_WT	-0.9545	-3.378 to 1.469	No	ns	>0.9999
Tfcp2l1_T177A vs. Tfcp2l1_WT	-0.3413	-2.765 to 2.083	No	ns	>0.9999
Tfcp2l1_T177E vs. Tfcp2l1_WT	7.743	5.319 to 10.17	Yes	****	<0.0001
Jmjd3
IgG vs. Tfcp2l1_WT	-0.9408	-3.365 to 1.483	No	ns	>0.9999
Tfcp2l1_T177A vs. Tfcp2l1_WT	-0.306	-2.730 to 2.118	No	ns	>0.9999
Tfcp2l1_T177E vs. Tfcp2l1_WT	4.856	2.432 to 7.280	Yes	****	<0.0001
Cck
IgG vs. Tfcp2l1_WT	-0.967	-3.391 to 1.457	No	ns	>0.9999
Tfcp2l1_T177A vs. Tfcp2l1_WT	-0.6278	-3.052 to 1.796	No	ns	>0.9999
Tfcp2l1_T177E vs. Tfcp2l1_WT	4.844	2.420 to 7.268	Yes	****	<0.0001
Trak1
IgG vs. Tfcp2l1_WT	-0.9513	-3.375 to 1.473	No	ns	>0.9999
Tfcp2l1_T177A vs. Tfcp2l1_WT	-0.381	-2.805 to 2.043	No	ns	>0.9999
Tfcp2l1_T177E vs. Tfcp2l1_WT	6.782	4.358 to 9.205	Yes	****	<0.0001
Ctnnb1
IgG vs. Tfcp2l1_WT	-0.964	-3.388 to 1.460	No	ns	>0.9999
Tfcp2l1_T177A vs. Tfcp2l1_WT	-0.3933	-2.817 to 2.031	No	ns	>0.9999
Tfcp2l1_T177E vs. Tfcp2l1_WT	2.087	-0.3367 to 4.511	No	ns	0.2132

## Sheet: Fig EV2H
n=4
	Empty				Tfcp2l1_WT				Tfcp2l1_T177A				Tfcp2l1_T177E
Oct4	1	1	1	1	0.91	1.42	2.55	1.84	0.66	0.52	0.52	0.78	1.16	1.14	1.19	1.2
Nanog	1	1	1	1	1.47	1.64	1.49	1.24	0.62	0.62	0.47	0.78	1.28	1.15	1.05	1.24
Sox2	1	1	1	1	1.15	1.12	1.31	1.34	0.75	0.61	0.31	0.5	0.82	1.06	1.09	1.22
Klf2	1	1	1	1	1.37	1.41	1.62	1.8	0.66	0.49	0.58	0.43	1.17	1.26	1.39	1.47
Klf4	1	1	1	1	1.6	1.78	1.84	1.64	0.7	0.84	0.56	0.69	1.39	1.44	1.54	1.31
Esrrb	1	1	1	1	1.11	1.27	1.25	1.39	0.51	0.57	0.62	0.62	0.9	1.22	1.39	1.09
Prdm14	1	1	1	1	1.2	1.33	1.71	1.47	0.5	0.6	0.43	0.48	1.04	0.93	1.11	1.29
cMyc	1	1	1	1	0.85	0.75	0.68	0.63	0.86	0.82	0.85	1.21	0.81	1.11	1.3	0.99
Bonferroni's multiple comparisons test	Mean Diff.	95.00% CI of diff.	Significant?	Summary	Adjusted P Value
Oct4
Empty vs. Tfcp2l1_WT	-0.68	-1.065 to -0.2948	Yes	****	<0.0001
Tfcp2l1_T177A vs. Tfcp2l1_WT	-1.06	-1.445 to -0.6748	Yes	****	<0.0001
Tfcp2l1_T177E vs. Tfcp2l1_WT	-0.5075	-0.8927 to -0.1223	Yes	**	0.0016
Nanog
Empty vs. Tfcp2l1_WT	-0.46	-0.8452 to -0.07475	Yes	**	0.0066
Tfcp2l1_T177A vs. Tfcp2l1_WT	-0.8375	-1.223 to -0.4523	Yes	****	<0.0001
Tfcp2l1_T177E vs. Tfcp2l1_WT	-0.28	-0.6652 to 0.1052	No	ns	0.5671
Sox2
Empty vs. Tfcp2l1_WT	-0.23	-0.6152 to 0.1552	No	ns	>0.9999
Tfcp2l1_T177A vs. Tfcp2l1_WT	-0.6875	-1.073 to -0.3023	Yes	****	<0.0001
Tfcp2l1_T177E vs. Tfcp2l1_WT	-0.1825	-0.5677 to 0.2027	No	ns	>0.9999
Klf2
Empty vs. Tfcp2l1_WT	-0.55	-0.9352 to -0.1648	Yes	***	0.0004
Tfcp2l1_T177A vs. Tfcp2l1_WT	-1.01	-1.395 to -0.6248	Yes	****	<0.0001
Tfcp2l1_T177E vs. Tfcp2l1_WT	-0.2275	-0.6127 to 0.1577	No	ns	>0.9999
Klf4
Empty vs. Tfcp2l1_WT	-0.715	-1.100 to -0.3298	Yes	****	<0.0001
Tfcp2l1_T177A vs. Tfcp2l1_WT	-1.018	-1.403 to -0.6323	Yes	****	<0.0001
Tfcp2l1_T177E vs. Tfcp2l1_WT	-0.295	-0.6802 to 0.09025	No	ns	0.4145
Esrrb
Empty vs. Tfcp2l1_WT	-0.255	-0.6402 to 0.1302	No	ns	0.9326
Tfcp2l1_T177A vs. Tfcp2l1_WT	-0.675	-1.060 to -0.2898	Yes	****	<0.0001
Tfcp2l1_T177E vs. Tfcp2l1_WT	-0.105	-0.4902 to 0.2802	No	ns	>0.9999
Prdm14
Empty vs. Tfcp2l1_WT	-0.4275	-0.8127 to -0.04225	Yes	*	0.0164
Tfcp2l1_T177A vs. Tfcp2l1_WT	-0.925	-1.310 to -0.5398	Yes	****	<0.0001
Tfcp2l1_T177E vs. Tfcp2l1_WT	-0.335	-0.7202 to 0.05025	No	ns	0.1702
cMyc
Empty vs. Tfcp2l1_WT	0.2725	-0.1127 to 0.6577	No	ns	0.6605
Tfcp2l1_T177A vs. Tfcp2l1_WT	0.2075	-0.1777 to 0.5927	No	ns	>0.9999
Tfcp2l1_T177E vs. Tfcp2l1_WT	0.325	-0.06025 to 0.7102	No	ns	0.2142

## Sheet: Fig EV2I
n=4
	Empty				Tfcp2l1_WT				Tfcp2l1_T177A				Tfcp2l1_T177E
Bmp2	1	1	1	1	0.32	0.31	0.52	0.39	1.47	1.8	1.45	3.12	0.47	0.35	0.66	0.82
Bmp4	1	1	1	1	0.48	0.75	0.49	0.58	1.05	1.19	0.93	0.84	0.41	0.42	0.46	0.49
Bmp5	1	1	1	1	0.31	0.23	0.02	0.01	5.41	6.06	3.86	5.78	0.32	0.19	0.28	0.56
Id1	1	1	1	1	0.69	0.88	0.95	0.54	0.82	0.99	1.62	1.46	0.6	0.82	0.57	0.62
Id2	1	1	1	1	0.69	0.54	0.55	0.51	2.68	3.66	2.71	2.97	0.5	0.56	0.78	0.88
Id3	1	1	1	1	0.62	1.09	1.16	0.78	1.34	1.16	0.84	0.95	0.69	0.55	0.73	0.8
Id4	1	1	1	1	1.13	0.85	0.65	0.66	1.43	0.9	0.75	1.6	0.95	0.57	0.49	0.69
Foxa1	1	1	1	1	0.332172	0.287175	0.312083	0.389582	1.6358	2.28343	1.70527	2.18859	0.510506	0.888843	0.641713	0.82932
Sox17	1	1	1	1	1.91805e-05	3.34e-05	0.368567	0.00709	2.53151	3.65533	2.8481	4.72397	0.52851	0.524858	0.812252	0.79554
Gata6	1	1	1	1	0.271684	0.473029	0.53589	0.68302	4.59479	5.09824	4.28709	4.0278	0.68302	0.795536	0.98623	0.650671
Gata3	1	1	1	1	0.408951	0.493116	0.20733	0.264255	1.05702	1.04247	1.32869	1.70527	0.76313	0.63728	0.528509	0.570382
Lef1	1	1	1	1	0.473029	0.52	0.49312	0.628507	1.18921	1.31951	1.98618	1.31039	0.790041	0.920188	0.54337	0.539614
Nestin	1	1	1	1	0.277392	0.482968	0.210224	0.244855	2.47942	2.32947	6.1475	4.46915	1.20581	1.19748	1.04972	1.33793
Gdpd5	1	1	1	1	0.69	0.66	0.75	0.57	1.78	2.33	2.35	1.32	1.55	2.27	2.6	2.32
Xirp1	1	1	1	1	0.78	0.44	0.42	0.35	1.97	1.96	1.87	1.56	0.35	0.41	0.75	0.75
Gata4	1	1	1	1	0.62	0.61	0.42	0.24	10.41	12.73	8.46	6.92	1.26	0.93	0.56	0.81
Bonferroni's multiple comparisons test	Mean Diff.	95.00% CI of diff.	Significant?	Summary	Adjusted P Value
Bmp2
Tfcp2l1_WT vs. Empty	-0.615	-1.479 to 0.2486	No	ns	0.87
Tfcp2l1_T177A vs. Empty	0.96	0.09643 to 1.824	Yes	*	0.0136
Tfcp2l1_T177E vs. Empty	-0.425	-1.289 to 0.4386	No	ns	>0.9999
Bmp4
Tfcp2l1_WT vs. Empty	-0.425	-1.289 to 0.4386	No	ns	>0.9999
Tfcp2l1_T177A vs. Empty	0.0025	-0.8611 to 0.8661	No	ns	>0.9999
Tfcp2l1_T177E vs. Empty	-0.555	-1.419 to 0.3086	No	ns	>0.9999
Bmp5
Tfcp2l1_WT vs. Empty	-0.8575	-1.721 to 0.006073	No	ns	0.0541
Tfcp2l1_T177A vs. Empty	4.278	3.414 to 5.141	Yes	****	<0.0001
Tfcp2l1_T177E vs. Empty	-0.6625	-1.526 to 0.2011	No	ns	0.5331
Id1
Tfcp2l1_WT vs. Empty	-0.235	-1.099 to 0.6286	No	ns	>0.9999
Tfcp2l1_T177A vs. Empty	0.2225	-0.6411 to 1.086	No	ns	>0.9999
Tfcp2l1_T177E vs. Empty	-0.3475	-1.211 to 0.5161	No	ns	>0.9999
Id2
Tfcp2l1_WT vs. Empty	-0.4275	-1.291 to 0.4361	No	ns	>0.9999
Tfcp2l1_T177A vs. Empty	2.005	1.141 to 2.869	Yes	****	<0.0001
Tfcp2l1_T177E vs. Empty	-0.32	-1.184 to 0.5436	No	ns	>0.9999
Id3
Tfcp2l1_WT vs. Empty	-0.0875	-0.9511 to 0.7761	No	ns	>0.9999
Tfcp2l1_T177A vs. Empty	0.0725	-0.7911 to 0.9361	No	ns	>0.9999
Tfcp2l1_T177E vs. Empty	-0.3075	-1.171 to 0.5561	No	ns	>0.9999
Id4
Tfcp2l1_WT vs. Empty	-0.1775	-1.041 to 0.6861	No	ns	>0.9999
Tfcp2l1_T177A vs. Empty	0.17	-0.6936 to 1.034	No	ns	>0.9999
Tfcp2l1_T177E vs. Empty	-0.325	-1.189 to 0.5386	No	ns	>0.9999
Foxa1
Tfcp2l1_WT vs. Empty	-0.6697	-1.533 to 0.1938	No	ns	0.4936
Tfcp2l1_T177A vs. Empty	0.9533	0.08970 to 1.817	Yes	*	0.015
Tfcp2l1_T177E vs. Empty	-0.2824	-1.146 to 0.5812	No	ns	>0.9999
Sox17
Tfcp2l1_WT vs. Empty	-0.9061	-1.770 to -0.04250	Yes	*	0.0286
Tfcp2l1_T177A vs. Empty	2.44	1.576 to 3.303	Yes	****	<0.0001
Tfcp2l1_T177E vs. Empty	-0.3347	-1.198 to 0.5289	No	ns	>0.9999
Gata6
Tfcp2l1_WT vs. Empty	-0.5091	-1.373 to 0.3545	No	ns	>0.9999
Tfcp2l1_T177A vs. Empty	3.502	2.638 to 4.366	Yes	****	<0.0001
Tfcp2l1_T177E vs. Empty	-0.2211	-1.085 to 0.6424	No	ns	>0.9999
Gata3
Tfcp2l1_WT vs. Empty	-0.6566	-1.520 to 0.2070	No	ns	0.5675
Tfcp2l1_T177A vs. Empty	0.2834	-0.5802 to 1.147	No	ns	>0.9999
Tfcp2l1_T177E vs. Empty	-0.3752	-1.239 to 0.4884	No	ns	>0.9999
Lef1
Tfcp2l1_WT vs. Empty	-0.4713	-1.335 to 0.3922	No	ns	>0.9999
Tfcp2l1_T177A vs. Empty	0.4513	-0.4123 to 1.315	No	ns	>0.9999
Tfcp2l1_T177E vs. Empty	-0.3017	-1.165 to 0.5619	No	ns	>0.9999
Nestin
Tfcp2l1_WT vs. Empty	-0.6961	-1.560 to 0.1674	No	ns	0.3708
Tfcp2l1_T177A vs. Empty	2.856	1.993 to 3.720	Yes	****	<0.0001
Tfcp2l1_T177E vs. Empty	0.1977	-0.6658 to 1.061	No	ns	>0.9999
Gdpd5
Tfcp2l1_WT vs. Empty	-0.3325	-1.196 to 0.5311	No	ns	>0.9999
Tfcp2l1_T177A vs. Empty	0.945	0.08143 to 1.809	Yes	*	0.0168
Tfcp2l1_T177E vs. Empty	1.185	0.3214 to 2.049	Yes	***	0.0004
Xirp1
Tfcp2l1_WT vs. Empty	-0.5025	-1.366 to 0.3611	No	ns	>0.9999
Tfcp2l1_T177A vs. Empty	0.84	-0.02357 to 1.704	No	ns	0.0676
Tfcp2l1_T177E vs. Empty	-0.435	-1.299 to 0.4286	No	ns	>0.9999
Gata4
Tfcp2l1_WT vs. Empty	-0.5275	-1.651 to 0.5961	No	ns	>0.9999
Tfcp2l1_T177A vs. Empty	8.63	7.506 to 9.754	Yes	****	<0.0001
Tfcp2l1_T177E vs. Empty	-0.11	-1.234 to 1.014	No	ns	>0.9999
