# Supplementary material for: Phosphorylation of TFCP2L1 by CDK1 is required for stem cell pluripotency and bladder carcinogenesis
Source: EMBO Mol Med. 2019 Nov 11;12(1):e10880. doi: 10.15252/emmm.201910880 (PMC6949511; doi:10.15252/emmm.201910880)
Supplement: Supplementary file 7 — Source Data for Figure 1 [file EMMM-12-e10880-s005.zip › Heoetal_Source_data_fig1/Heoetal_Source_data_Fig_1.xlsx]

## Sheet: Fig 1A
		-log(p-value)
	Translation_Translation initiation	48.7181
	Translation_Elongation-Termination	30.0853
	Transcription_mRNA processing	20.1579
	Protein folding_Folding in normal condition	15.9425
	Proteolysis_Ubiquitin-proteasomal proteolysis	14.8008
	Cytoskeleton_Regulation of cytoskeleton rearrangement	10.569
	Cytoskeleton_Intermediate filaments	8.23248
	Immune response_Phagosome in antigen presentation	8.15595
	Cell cycle_Mitosis	7.45265
	Immune response_Antigen presentation	6.38014
Metacore analysis of Tfcp2l1 interactome dastaset
Enrichment by Process Networks
#	Networks	Total	pValue	Min FDR	p-value	FDR	In Data	Network Objects from Active Data
1	Translation_Translation initiation	171	1.91374e-49	2.8132e-47	1.91374e-49	2.8132e-47	82	RPLP2, RPS16, RPL14, RPL23, eIF4G2, RACK1, RPS20, RPS19, RPL6, RPS5, eIF5B (IF-2), RPS8, RPL7, RPLP1, Nop56, eIF4G1/3, eIF4G1, LAMR1, PABPC4, RPL5, eIF4B, eIF3S7, RPS10, RPL12, RPS25, RPL22, RPS27, RPS2, RPS17, eIF4H, MetAP-2, eIF2AK3, RPS4, RPL26, M9, RPS9, RPS3, eIF5, eIF3S2, RPS7, RPL38, RPL4, eIF2S2, RPL35, eIF3S3, eIF3S6, eIF3S10, RPS21, MARS, RPL24, RPL35a, PAIP2, RPL15, eIF4A1, eIF4A, RPS1…
2	Translation_Elongation-Termination	233	8.21674e-31	6.0393e-29	8.21674e-31	6.0393e-29	75	RPLP2, NARS, RPS16, RPL14, eEF1A, eEF1A1, RPL23, RACK1, RPS20, RPS19, RPL6, RPS5, DARS, eIF5B (IF-2), AARS, RPS8, RPL7, RPLP1, SYTC, LAMR1, RPL5, eRF1, RPS10, SRP54, RPL12, RPS25, eEF1D, RPL22, GlyRS, RPS27, RPS2, RPS17, RPS4, RPL26, RPS9, KARS, RPS3, ValRS2, GFM1, eEF1B, hnRNP K, RPS7, RPL38, RPL4, RPL35, eEF1G, RPS21, MARS, RPL24, RPL35a, RPL15, RPS14, RPL27, GluProRS, RPL27A, RPL18, RPL9, RARS…
3	Transcription_mRNA processing	160	6.95189e-21	3.40642e-19	6.95189e-21	3.40642e-19	51	snRNP-E, BAT1 (UAP56), SNRP116, hnRNP U, DHX15, hnRNP L, NSAP1, SPF30, RBM8 (Y14), SART1, NMP200, DDX5, ALY, KHSRP, hnRNP M, U2 snRNP A1, CPSF1, SF3B5, U1-70K, SIAHBP1, SF3B3, snRNP-G, hnRNP C, hnRNP A2, hnRNP K, SFRS10, Prp8, SRm300, AUF1, SF3B4, NRB54, CBP80, CPSF6, RNMT, SFRS2 (SC-35), DDX39, PABP2, SFRS3, CSTF1, CRM1, SF3A1, ZNF162, hnRNP A1, hnRNP H1, PSF, PCBP-1, SFRS1 (SF2), SRp55, hnRNP F…
4	Protein folding_Folding in normal condition	119	1.14145e-16	4.19484e-15	1.14145e-16	4.19484e-15	39	TCP1-zeta-1, TCP1-zeta-2, FKBP4, HSP105, HSP60, PFD4, HSP70, HSPA4, HDAC1, HSP27, FKBP3, TCP1-alpha, DNAJA2, Hdj-2, HSP90 alpha, HSP90, NFATC2IP, HSC70, PFD2, FKBP5, TCP1-delta, PPID, Cyclophilin B, TCP1-gamma, TRAP-1, HSP10 (mitochondrial), HSP90 beta, TCP1-beta, p23 co-chaperone, ST13 (Hip), TCP1-epsilon, CHIP, DNAJB11, CDC37, TOM34, TCP1-theta, Tpr2, Sti1, Aha1
5	Proteolysis_Ubiquitin-proteasomal proteolysis	166	1.58193e-15	4.65087e-14	1.58193e-15	4.65087e-14	45	PSMA3, PSMB2, PSMB4, PSMC5, NEDD4L, PSMD7, PSME1, PSMA6, PSMD13, HSP70, EDD, UBE3C, PSMA5, ECM29, PSMD1, Bleomycin hydrolase, PSMA1, HSP90, VCP, PSMD5, PSMD8, PSMD11, PSMB5, SUMO-2, PSMA4, UEV1A, UCHL5, PSMD3, p47, PSME3, PSMD14, UBE1, CHIP, PSMB3, PSMC6, PSMD6, NEDD4, PSMA7, PSMD4, PSMB6, Ubiquitin, TGT, PSMB1, PSMD2, PSMC1
6	Cytoskeleton_Regulation of cytoskeleton rearrangement	183	2.69758e-11	6.60907e-10	2.69758e-11	6.60907e-10	41	Actin muscle, Actin, ACTC, ERM proteins, VIL2 (ezrin), Tubulin alpha, Tubulin (in microtubules), Tubulin alpha 1A, Actin cytoskeletal, ACTB, 14-3-3 gamma, 14-3-3, Tubulin beta 2, Tubulin beta, 14-3-3 epsilon, Nebulin, Beta-fodrin, SPTBN(spectrin1-4), Myosin II, MyHC, Cofilin, non-muscle, Cofilin, 14-3-3 eta, 14-3-3 beta/alpha, Tubulin beta 1, MRLC, Destrin, Tubulin beta 3, 14-3-3 zeta/delta, Alph…
7	Cytoskeleton_Intermediate filaments	81	5.85495e-09	1.22954e-07	5.85495e-09	1.22954e-07	23	Actin, DCTN2, Tubulin alpha, Tubulin (in microtubules), Actin cytoskeletal, 14-3-3 gamma, 14-3-3, Tubulin beta 2, Tubulin beta, 14-3-3 eta, Keratin 1, Alpha-actinin 1, Alpha-actinin, Keratin 2, Lamin B1, Lamin B, Alpha-actinin 4, Keratin 13, Keratin 5, CDK1 (p34), Emerin, TMPOB, TMPOA
8	Immune response_Phagosome in antigen presentation	243	6.98317e-09	1.28316e-07	6.98317e-09	1.28316e-07	44	Actin, PSMA3, ERM proteins, VIL2 (ezrin), PSMB2, Actin cytoskeletal, ACTB, PSMB4, PDIA3, PSMD7, Cofilin, PSME1, PSMA6, PSMD13, HSP70, PSMA5, PSMD1, PSMA1, HSP90 alpha, HSP90, VCP, PSMD5, PSMD11, PSMB5, PSMA4, Alpha-actinin 1, Alpha-actinin, ERp72, PSMD3, Alpha-actinin 4, HSP90 beta, Calreticulin, PSME3, PSMD14, PSMB3, Profilin I, Profilin, PSMD6, PSMA7, PSMD4, PSMB6, PSMB1, PSMD2, Calnexin
9	Cell cycle_Mitosis	179	3.52654e-08	5.76002e-07	3.52654e-08	5.76002e-07	35	Actin, DCTN2, PAFAH alpha (LIS1), CSE1L, ANAPC4, Tubulin alpha, Tubulin (in microtubules), Tubulin alpha 1A, Actin cytoskeletal, ACTB, 14-3-3 gamma, Tubulin beta, Karyopherin beta 1, Importin (karyopherin)-beta, 14-3-3 eta, Histone H1, Exportin 5, Karyopherin alpha 4, Importin (karyopherin)-alpha, Tubulin beta 3, CAP-D2/D3, DNA ligase III, Karyopherin alpha 2, NFAT-90, CDK1 (p34), KNSL1, CAP-C, C…
10	Immune response_Antigen presentation	197	4.16736e-07	6.12603e-06	4.16736e-07	6.12603e-06	35	PSMA3, PSMB2, PSMB4, PDIA3, PSMD7, PSME1, PSMA6, PSMD13, HSP70, PSMA5, ECM29, PSMD1, PSMA1, HSP90 alpha, HSP90, PSMD5, PSMD8, PSMD11, PSMB5, PSMA4, AP-3 beta subunits, PSMD3, TRAP-1, HSP90 beta, Calreticulin, PSME3, PSMD14, PSMB3, PSMD6, PSMA7, PSMD4, PSMB6, PSMB1, PSMD2, Calnexin

## Sheet: Fig 1B
Most relevant networks
Network name	Processes	Size	Target	Pathway	p-Value	z-Score	g-Score
Beta catenin, CDK1 (p34), HSP27, CRM1, 14-3-3 theta	Canonical Wnt signaling pathway (44.0%), cell-cell signaling by wnt (48.0%), Wnt signaling pathway (48.0%), cell surface receptor signaling pathway involved in cell-cell signaling (50.0%), regulation of cell cycle (62.0%)	50	9	112	2.09e‑12	18.21	158.21

## Sheet: Fig 1J
n=5
	empty					Tfcp2l1-WT					Tfcp2l1-T177A					Tfcp2l1-T177E					shTfcp2l1
0d	0.950755	0.987525	0.987525	1.01379	1.1487	1.01904	1.07157	1.08733	1.00854	1.07177	0.956008	0.971766	0.971766	1.01904	1.20581	0.981083	0.981083	0.990356	1.07381	0.962537	1.00328	1.00854	1.00854	1.07157	1.14076
1d	1.18713	1.20814	1.2134	1.21865	1.22915	1.48654	1.79645	1.42351	1.57584	1.60735	0.758099	0.880096	0.904762	0.913649	0.913649	1.39095	1.37982	1.38168	1.47997	1.50223	0.76204	0.774648	0.75766	0.805158	0.754717
2d	2.22193	2.46356	2.3585	2.31123	2.42679	4.33355	4.88509	4.1497	4.1392	3.02035	0.634006	0.66212	0.674	0.665738	0.673376	3.15467	3.27151	3.34013	3.48665	3.32159	0.506955	0.502786	0.516739	0.562408	0.51676
3d	4.71175	4.68024	4.41234	4.81681	5.35785	9.30269	9.64938	9.19764	8.2784	8.54104	0.592066	0.633215	0.623586	0.602564	0.668177	7.93954	7.96365	8.03969	8.0026	7.93212	0.281637	0.274421	0.264214	0.315053	0.318052
Bonferroni's multiple comparisons test	Mean Diff.	95.00% CI of diff.	Significant?	Summary	Adjusted P Value
0d
empty vs. Tfcp2l1-WT	-0.03399	-0.3921 to 0.3241	No	ns	>0.9999
Tfcp2l1-T177A vs. Tfcp2l1-WT	-0.02677	-0.3849 to 0.3314	No	ns	>0.9999
Tfcp2l1-T177E vs. Tfcp2l1-WT	-0.05388	-0.4120 to 0.3043	No	ns	>0.9999
shTfcp2l1 vs. Tfcp2l1-WT	-0.005112	-0.3632 to 0.3530	No	ns	>0.9999
1d
empty vs. Tfcp2l1-WT	-0.3666	-0.7248 to -0.008515	Yes	*	0.0425
Tfcp2l1-T177A vs. Tfcp2l1-WT	-0.7039	-1.062 to -0.3458	Yes	****	<0.0001
Tfcp2l1-T177E vs. Tfcp2l1-WT	-0.151	-0.5091 to 0.2071	No	ns	>0.9999
shTfcp2l1 vs. Tfcp2l1-WT	-0.8071	-1.165 to -0.4490	Yes	****	<0.0001
2d
empty vs. Tfcp2l1-WT	-1.749	-2.107 to -1.391	Yes	****	<0.0001
Tfcp2l1-T177A vs. Tfcp2l1-WT	-3.444	-3.802 to -3.086	Yes	****	<0.0001
Tfcp2l1-T177E vs. Tfcp2l1-WT	-0.7907	-1.149 to -0.4325	Yes	****	<0.0001
shTfcp2l1 vs. Tfcp2l1-WT	-3.584	-3.943 to -3.226	Yes	****	<0.0001
3d
empty vs. Tfcp2l1-WT	-4.198	-4.556 to -3.840	Yes	****	<0.0001
Tfcp2l1-T177A vs. Tfcp2l1-WT	-8.37	-8.728 to -8.012	Yes	****	<0.0001
Tfcp2l1-T177E vs. Tfcp2l1-WT	-1.018	-1.376 to -0.6602	Yes	****	<0.0001
shTfcp2l1 vs. Tfcp2l1-WT	-8.703	-9.061 to -8.345	Yes	****	<0.0001

## Sheet: Fig 1K
n=5
	G1					S					G2-M
empty	29.5	30.9	30.1	32.3	28.4	35.2	35.3	34.9	38.4	38.4	35.3	33.8	35	29.3	33.2
Tfcp2l1	36.4	36.2	33	36.2	32.6	44.7	47.3	40	45.3	43.5	18.9	16.5	27	18.5	23.9
T177A	45	40.9	42.4	42.8	51.9	31.9	31.6	30.5	28.6	20	23.1	27.5	27.1	28.6	28.1
T177E	31	32.1	31.3	31.1	32.3	40	42.7	39.3	41.6	42	29	25.2	29.4	27.3	25.7
Bonferroni's multiple comparisons test	Mean Diff.	95.00% CI of diff.	Significant?	Summary	Adjusted P Value
G1
Tfcp2l1 vs. empty	4.64	0.2296 to 9.050	Yes	*	0.0361
Tfcp2l1 vs. T177A	-9.72	-14.13 to -5.310	Yes	****	<0.0001
Tfcp2l1 vs. T177E	3.32	-1.090 to 7.730	No	ns	0.2039
S
Tfcp2l1 vs. empty	7.72	3.310 to 12.13	Yes	***	0.0002
Tfcp2l1 vs. T177A	15.64	11.23 to 20.05	Yes	****	<0.0001
Tfcp2l1 vs. T177E	3.04	-1.370 to 7.450	No	ns	0.2812
G2-M
Tfcp2l1 vs. empty	-12.36	-16.77 to -7.950	Yes	****	<0.0001
Tfcp2l1 vs. T177A	-5.92	-10.33 to -1.510	Yes	**	0.005
Tfcp2l1 vs. T177E	-6.36	-10.77 to -1.950	Yes	**	0.0024

## Sheet: Fig 1L
n=4
	Empty				Tfcp2l1_WT				Tfcp2l1_T177A				Tfcp2l1_T177E
Rif1	1	1	1	1	1.12	1.17	1.66	1.39	0.55	0.6	0.67	0.55	1.46	1.66	1.72	1.46
Bub1	1	1	1	1	1.25	1.19	1.25	1.18	0.59	0.45	0.55	0.21	1.38	1.55	2.07	1.75
Mcm10	1	1	1	1	1.21	1.69	1.33	1.3	0.68	0.66	0.58	0.43	1.33	1.48	1.29	1.45
Trak1	1	1	1	1	1.31	1.09	1.06	1.2	0.51	0.68	0.71	0.51	1.15	1.2	1.55	1.11
Ctnnb1	1	1	1	1	1.35	1.56	1.26	1.23	0.69	0.75	0.76	0.67	1.26	1.15	1.31	1.49
Jmjd3	1	1	1	1	1.39	1.43	1.04	1.06	0.38	0.55	0.24	0.32	1.27	1.15	1.32	1.44
Mobp	1	1	1	1	0.5	0.52	0.67	0.7	0.09	0.12	0.32	0.23	2.2	1.61	2.04	2.03
Myo1e	1	1	1	1	0.67	0.88	0.67	0.7	1.12	0.91	0.93	1.18	0.45	0.65	0.49	0.49
Mycn	1	1	1	1	0.99	1.28	1.59	1.88	0.67	0.59	0.62	0.67	1.54	1.55	1.78	1.3
Suv39h1	1	1	1	1	1.57	1.19	1.17	1.59	0.68	0.54	0.66	0.47	2.43	1.71	1.36	1.37
Tdrd6	1	1	1	1	0.76	0.57	1.28	1.01	0.23	0.3	0.28	0.27	2.11	1.48	0.82	0.82
Bonferroni's multiple comparisons test	Mean Diff.	95.00% CI of diff.	Significant?	Summary	Adjusted P Value
Rif1
Empty vs. Tfcp2l1_WT	-0.335	-0.7657 to 0.09565	No	ns	0.4266
Tfcp2l1_T177A vs. Tfcp2l1_WT	-0.7425	-1.173 to -0.3118	Yes	****	<0.0001
Tfcp2l1_T177E vs. Tfcp2l1_WT	0.24	-0.1907 to 0.6707	No	ns	>0.9999
Bub1
Empty vs. Tfcp2l1_WT	-0.2175	-0.6482 to 0.2132	No	ns	>0.9999
Tfcp2l1_T177A vs. Tfcp2l1_WT	-0.7675	-1.198 to -0.3368	Yes	****	<0.0001
Tfcp2l1_T177E vs. Tfcp2l1_WT	0.47	0.03935 to 0.9007	Yes	*	0.0185
Mcm10
Empty vs. Tfcp2l1_WT	-0.3825	-0.8132 to 0.04815	No	ns	0.1544
Tfcp2l1_T177A vs. Tfcp2l1_WT	-0.795	-1.226 to -0.3643	Yes	****	<0.0001
Tfcp2l1_T177E vs. Tfcp2l1_WT	0.005	-0.4257 to 0.4357	No	ns	>0.9999
Trak1
Empty vs. Tfcp2l1_WT	-0.165	-0.5957 to 0.2657	No	ns	>0.9999
Tfcp2l1_T177A vs. Tfcp2l1_WT	-0.5625	-0.9932 to -0.1318	Yes	**	0.0014
Tfcp2l1_T177E vs. Tfcp2l1_WT	0.0875	-0.3432 to 0.5182	No	ns	>0.9999
Ctnnb1
Empty vs. Tfcp2l1_WT	-0.35	-0.7807 to 0.08065	No	ns	0.3128
Tfcp2l1_T177A vs. Tfcp2l1_WT	-0.6325	-1.063 to -0.2018	Yes	***	0.0002
Tfcp2l1_T177E vs. Tfcp2l1_WT	-0.0475	-0.4782 to 0.3832	No	ns	>0.9999
Jmjd3
Empty vs. Tfcp2l1_WT	-0.23	-0.6607 to 0.2007	No	ns	>0.9999
Tfcp2l1_T177A vs. Tfcp2l1_WT	-0.8575	-1.288 to -0.4268	Yes	****	<0.0001
Tfcp2l1_T177E vs. Tfcp2l1_WT	0.065	-0.3657 to 0.4957	No	ns	>0.9999
Mobp
Empty vs. Tfcp2l1_WT	0.4025	-0.02815 to 0.8332	No	ns	0.0978
Tfcp2l1_T177A vs. Tfcp2l1_WT	-0.4075	-0.8382 to 0.02315	No	ns	0.087
Tfcp2l1_T177E vs. Tfcp2l1_WT	1.373	0.9418 to 1.803	Yes	****	<0.0001
Myo1e
Empty vs. Tfcp2l1_WT	0.27	-0.1607 to 0.7007	No	ns	>0.9999
Tfcp2l1_T177A vs. Tfcp2l1_WT	0.305	-0.1257 to 0.7357	No	ns	0.7706
Tfcp2l1_T177E vs. Tfcp2l1_WT	-0.21	-0.6407 to 0.2207	No	ns	>0.9999
Mycn
Empty vs. Tfcp2l1_WT	-0.435	-0.8657 to -0.004347	Yes	*	0.0449
Tfcp2l1_T177A vs. Tfcp2l1_WT	-0.7975	-1.228 to -0.3668	Yes	****	<0.0001
Tfcp2l1_T177E vs. Tfcp2l1_WT	0.1075	-0.3232 to 0.5382	No	ns	>0.9999
Suv39h1
Empty vs. Tfcp2l1_WT	-0.38	-0.8107 to 0.05065	No	ns	0.1633
Tfcp2l1_T177A vs. Tfcp2l1_WT	-0.7925	-1.223 to -0.3618	Yes	****	<0.0001
Tfcp2l1_T177E vs. Tfcp2l1_WT	0.3375	-0.09315 to 0.7682	No	ns	0.4054
Tdrd6
Empty vs. Tfcp2l1_WT	0.095	-0.3357 to 0.5257	No	ns	>0.9999
Tfcp2l1_T177A vs. Tfcp2l1_WT	-0.635	-1.066 to -0.2043	Yes	***	0.0002
Tfcp2l1_T177E vs. Tfcp2l1_WT	0.4025	-0.02815 to 0.8332	No	ns	0.0978

## Sheet: Fig 1M
n=10
empty	Tfcp2l1-WT	Tfcp2l1-T177A	Tfcp2l1-T177E
2	30	1	16
5	28	0	21
3	23	3	16
0	16	1	13
0	12	2	21
3	17	3	18
5	11	5	13
1	10	2	7
2	11	3	7
0	14	3	16
Bonferroni's multiple comparisons test	Mean Diff.	95.00% CI of diff.	Significant?	Summary	Adjusted P Value
Tfcp2l1-WT vs. empty	15.1	8.741 to 21.46	Yes	***	0.0002
Tfcp2l1-WT vs. Tfcp2l1-T177A	14.9	7.258 to 22.54	Yes	***	0.0009
Tfcp2l1-WT vs. Tfcp2l1-T177E	2.4	-3.470 to 8.270	No	ns	0.7831
