# Supplementary material for: Phosphorylation of TFCP2L1 by CDK1 is required for stem cell pluripotency and bladder carcinogenesis
Source: EMBO Mol Med. 2019 Nov 11;12(1):e10880. doi: 10.15252/emmm.201910880 (PMC6949511; doi:10.15252/emmm.201910880)
Supplement: Supplementary file 8 — Source Data for Figure 2 [file EMMM-12-e10880-s006.xlsx]

## Sheet: Fig 2A
n=4
Pluripotency
Oct4
	empty				Tfcp2l1-WT				Tfcp2l1-T177A				Tfcp2l1-T177E
0	1	1	1	1	0.98	1.65	2	2.06	0.806642	0.55	0.61	0.598739	1.69	1.58	1.52	1.34
3	0.44	0.67	0.59	0.53	0.56	0.66	0.66	0.616	0.61	0.5	0.46	0.41	0.65	0.65	0.72	0.89
5	0.19	0.37	0.39	0.22	0.38	0.5	0.62	0.559	0.32	0.09	0.26	0.05	0.4	0.49	0.43	0.54
7	0.03	0.12	0.18	0.048	0.38	0.41	0.51	0.13	0.06	0.07	0.04	0.031	0.19	0.26	0.27	0.16
Nanog
	empty				Tfcp2l1-WT				Tfcp2l1-T177A				Tfcp2l1-T177E
0	1	1	1	1	1.74	1.39	1.97	2.66	0.81	0.76	0.84	0.8	0.97	1.1	1.4	1.59
3	0.41	0.2	0.33	0.25	0.61	0.65	0.77	0.73	0.2	0.16	0.16	0.37	0.65	0.52	0.41	0.48
5	0.18	0.13	0.08	0.16	0.52	0.45	0.63	0.57	0.13	0.16	0.18	0.29	0.35	0.38	0.57	0.39
7	0.03	0.08	0.06	0.03	0.51	0.45	0.42	0.38	0.1	0.11	0.03	0.08	0.12	0.16	0.33	0.14
Germline lineage
Dppa3
	empty				Tfcp2l1-WT				Tfcp2l1-T177A				Tfcp2l1-T177E
0	1	1	1	1	3.03	2.89	0.91	1.79	0.79	0.47	1.12	0.92	2.35	1.36	2.89	2.46
3	2.51	2.1	2.97	1.44	20.39	28.44	21.55	20.48	2.93	2.06	2.3	1.85	12.3	6.45	4.96	9.45
5	5.9	9.51	6.5	5.17	5.62	17.88	9.92	11.79	5.24	5.35	4.53	2.93	5.1	5.82	6.02	11.79
7	1.29	1.69	1.13	1.67	27.47	28.64	27.1	13.64	0.47	1.39	2.43	3.12	15.14	16.56	13.27	16.91
Differentiation lineage
Ncam1
	empty				Tfcp2l1-WT				Tfcp2l1-T177A				Tfcp2l1-T177E
0	1	1	1	1	0.69	1.16	0.97	0.96	0.57	0.89	0.56	0.566	0.42	0.97	0.73	0.52
3	0.23	0.06	0.18	0.206	0.7	0.62	0.51	0.4	0.37	0.08	0.36	0.21	0.33	0.07	0.07	0.21
5	0.99	0.19	0.86	0.763	0.27	0.04	0.19	0.18	0.81	0.6	0.85	0.742	0.24	0.23	0.2	0.33
7	1.29	0.46	1.04	1.06	0.71	0.3	0.27	0.25	1.53	0.38	0.91	0.753	1.07	0.49	0.59	0.91
Myl2
	empty				Tfcp2l1-WT				Tfcp2l1-T177A				Tfcp2l1-T177E
0	1	1	1	1	1.79	1.26	0.51	0.41	0.39	0.23	0.7	0.97	2.13	2.55	0.54	0.43
3	0.81	0.03	0.07	0.03	1.56	0.54	0.52	0.58	1.18	0.3	0.24	0.24	0.95	0.85	2.57	1.51
5	6.54	2.64	2.87	2.3	0.62	0.68	0.72	0.72	12.3	3.76	5.03	4.89	10.48	8.94	5.03	3.76
7	16.63	24.63	25.03	20.68	0.01	0.84	0.81	0.07	16.34	17.18	16.85	10.21	21.41	32.45	25.81	24.08
Gata4
	empty				Tfcp2l1-WT				Tfcp2l1-T177A				Tfcp2l1-T177E
0	1	1	1	1	0.85	0.76	1.16	0.75	2.66	2.13	2.35	1.705	2.97	1.1	1.13	1.51
3	1.31	1.38	1.67	2.266	1.47	1.43	1.51	0.99	2.46	3.48	3.58	7.111	2.69	3.41	4.11	3.56
5	28.44	28.05	33.36	29.651	6.5	6.63	9.51	6.45	12.64	17.63	23.1	29.243	25.46	25.46	47.18	41.07
7	36.25	28.44	40.79	56.493	40.5	36.25	39.95	54.95	34.78	23.75	48.84	58.485	72.5	69.55	87.43	74.54

## Sheet: Fig 2D
n=12
	empty												Tfcp2l1-WT												Tfcp2l1-T177A												Tfcp2l1-T177E
3d	11	20	24	18	22	15	8	15	20	15	26	17	29	29	36	25	33	29	25	22	31	22	21	17	0	0	0	0	0	0	0	0	0	0	0	0	20	30	26	22	18	25	17	9	21	17	15	21
5d	25	6	31	19	14	28	23	22	13	8	15	22	40	23	13	52	45	39	45	15	44	34	45	23	0	0	0	0	0	0	0	0	0	0	0	0	15	60	23	19	37	28	22	16	17	20	26	25
7d	33	36	12	8	22	30	16	9	7	21	18	23	37	59	15	55	45	35	52	45	35	47	38	34	0	0	0	0	0	0	0	0	0	0	0	0	25	16	56	30	13	14	23	22	33	30	13	33
9d	13	25	41	22	18	16	19	22	34	33	22	8	13	19	11	14	80	47	22	24	28	45	41	41	0	0	0	0	0	0	0	0	0	0	0	0	31	39	25	11	36	19	31	27	24	22	36	27
Bonferroni's multiple comparisons test	Mean Diff.	95.00% CI of diff.	Significant?	Summary	Adjusted P Value			Bonferroni's multiple comparisons test	Mean Diff.	95.00% CI of diff.	Significant?	Summary	Adjusted P Value
3d								3d
Tfcp2l1-WT vs. empty	9	-2.096 to 20.10	No	ns	0.2356			Tfcp2l1-WT vs. empty	9	-0.2379 to 18.24	No	ns	0.0589
Tfcp2l1-T177A vs. empty	-17.58	-28.68 to -6.488	Yes	****	<0.0001			Tfcp2l1-WT vs. Tfcp2l1-T177A	26.58	17.35 to 35.82	Yes	****	<0.0001
Tfcp2l1-T177E vs. empty	2.5	-8.596 to 13.60	No	ns	>0.9999			Tfcp2l1-WT vs. Tfcp2l1-T177E	6.5	-2.738 to 15.74	No	ns	0.2723
5d								5d
Tfcp2l1-WT vs. empty	16	4.904 to 27.10	Yes	***	0.0005			Tfcp2l1-WT vs. empty	16	6.762 to 25.24	Yes	***	0.0001
Tfcp2l1-T177A vs. empty	-18.83	-29.93 to -7.738	Yes	****	<0.0001			Tfcp2l1-WT vs. Tfcp2l1-T177A	34.83	25.60 to 44.07	Yes	****	<0.0001
Tfcp2l1-T177E vs. empty	6.833	-4.262 to 17.93	No	ns	0.9061			Tfcp2l1-WT vs. Tfcp2l1-T177E	9.167	-0.07122 to 18.40	No	ns	0.0525
7d								7d
Tfcp2l1-WT vs. empty	21.83	10.74 to 32.93	Yes	****	<0.0001			Tfcp2l1-WT vs. empty	21.83	12.60 to 31.07	Yes	****	<0.0001
Tfcp2l1-T177A vs. empty	-19.58	-30.68 to -8.488	Yes	****	<0.0001			Tfcp2l1-WT vs. Tfcp2l1-T177A	41.42	32.18 to 50.65	Yes	****	<0.0001
Tfcp2l1-T177E vs. empty	6.083	-5.012 to 17.18	No	ns	>0.9999			Tfcp2l1-WT vs. Tfcp2l1-T177E	15.75	6.512 to 24.99	Yes	***	0.0002
9d								9d
Tfcp2l1-WT vs. empty	9.333	-1.762 to 20.43	No	ns	0.1871			Tfcp2l1-WT vs. empty	9.333	0.09545 to 18.57	Yes	*	0.0468
Tfcp2l1-T177A vs. empty	-22.75	-33.85 to -11.65	Yes	****	<0.0001			Tfcp2l1-WT vs. Tfcp2l1-T177A	32.08	22.85 to 41.32	Yes	****	<0.0001
Tfcp2l1-T177E vs. empty	4.583	-6.512 to 15.68	No	ns	>0.9999			Tfcp2l1-WT vs. Tfcp2l1-T177E	4.75	-4.488 to 13.99	No	ns	0.6468

## Sheet: Fig 2E
n=3
	empty			Tfcp2l1-WT			Tfcp2l1-T177A			Tfcp2l1-T177E
3d	0	0	0	0	0	0	0	0	0	0	0	0
7d	78	88	76	137	148	121	42	40	29	73	70	55
9d	57	46	32	62	88	76	31	19	22	49	43	34
Bonferroni's multiple comparisons test	Mean Diff.	95.00% CI of diff.	Significant?	Summary	Adjusted P Value			Bonferroni's multiple comparisons test	Mean Diff.	95.00% CI of diff.	Significant?	Summary
3d								3d
Tfcp2l1-WT vs. empty	0	-20.18 to 20.18	No	ns	>0.9999			Tfcp2l1-WT vs. empty	0	-17.05 to 17.05	No	ns
Tfcp2l1-T177A vs. empty	0	-20.18 to 20.18	No	ns	>0.9999			Tfcp2l1-WT vs. Tfcp2l1-T177A	0	-17.05 to 17.05	No	ns
Tfcp2l1-T177E vs. empty	0	-20.18 to 20.18	No	ns	>0.9999			Tfcp2l1-WT vs. Tfcp2l1-T177E	0	-17.05 to 17.05	No	ns
7d								7d
Tfcp2l1-WT vs. empty	54.67	34.48 to 74.85	Yes	****	<0.0001			Tfcp2l1-WT vs. empty	54.67	37.62 to 71.72	Yes	****
Tfcp2l1-T177A vs. empty	-43.67	-63.85 to -23.48	Yes	****	<0.0001			Tfcp2l1-WT vs. Tfcp2l1-T177A	98.33	81.28 to 115.4	Yes	****
Tfcp2l1-T177E vs. empty	-14.67	-34.85 to 5.516	No	ns	0.3293			Tfcp2l1-WT vs. Tfcp2l1-T177E	69.33	52.28 to 86.38	Yes	****
9d								9d
Tfcp2l1-WT vs. empty	30.33	10.15 to 50.52	Yes	**	0.0011			Tfcp2l1-WT vs. empty	30.33	13.28 to 47.38	Yes	***
Tfcp2l1-T177A vs. empty	-21	-41.18 to -0.8175	Yes	*	0.0372			Tfcp2l1-WT vs. Tfcp2l1-T177A	51.33	34.28 to 68.38	Yes	****
Tfcp2l1-T177E vs. empty	-3	-23.18 to 17.18	No	ns	>0.9999			Tfcp2l1-WT vs. Tfcp2l1-T177E	33.33	16.28 to 50.38	Yes	***

## Sheet: Fig 2G
n=10
empty	Tfcp2l1-WT	Tfcp2l1-T177A	Tfcp2l1-T177E
36	107	15	71
39	106	16	73
37	105	12	87
37	99	13	80
33	106	16	75
26	113	16	90
32	124	19	90
30	114	15	105
36	120	19	111
28	109	14	88
Bonferroni's multiple comparisons test	Mean Diff.	95.00% CI of diff.	Significant?	Summary	Adjusted P Value
Tfcp2l1-WT vs. empty	76.9	67.95 to 85.85	Yes	****	<0.0001
Tfcp2l1-WT vs. Tfcp2l1-T177A	94.8	85.85 to 103.8	Yes	****	<0.0001
Tfcp2l1-WT vs. Tfcp2l1-T177E	23.3	14.35 to 32.25	Yes	****	<0.0001

## Sheet: Fig 2H
n=3
shLacZ	shTfcp2l1_#1	shTfcp2l1_#2
41	0	0
33	0	0
46	0	0
Bonferroni's multiple comparisons test	Mean Diff.	95.00% CI of diff.	Significant?	Summary	Adjusted P Value
shLacZ vs. shTfcp2l1_#1	40	29.84 to 50.16	Yes	****	<0.0001
shLacZ vs. shTfcp2l1_#2	40	29.84 to 50.16	Yes	****	<0.0001
shTfcp2l1_#1 vs. shTfcp2l1_#2	0	-10.16 to 10.16	No	ns	>0.9999
