# Supplementary material for: Phosphorylation of TFCP2L1 by CDK1 is required for stem cell pluripotency and bladder carcinogenesis
Source: EMBO Mol Med. 2019 Nov 11;12(1):e10880. doi: 10.15252/emmm.201910880 (PMC6949511; doi:10.15252/emmm.201910880)
Supplement: Supplementary file 9 — Source Data for Figure 3 [file EMMM-12-e10880-s007.xlsx]

## Sheet: Fig 3C
n=400
p-TFCP2L1	CDK1				CDK1
113	65			Best-fit values
135	123			Slope	0.917
73	115			Y-intercept	26.03
86	94			X-intercept	-28.38
100	91			1/slope	1.091
45	79
34	54			Std. Error
64	84			Slope	0.04799
80	122			Y-intercept	4.712
99	111
68	23			95% Confidence Intervals
32	13			Slope	0.8226 to 1.011
93	113			Y-intercept	16.76 to 35.29
122	129			X-intercept	-42.45 to -16.75
106	53
53	36			Goodness of Fit
65	104			R square	0.4785
41	174			Sy.x	46.42
79	42
20	60			Is slope significantly non-zero?
27	61			F	365.1
73	83			DFn, DFd	1, 398
88	94			P value	<0.0001
56	58			Deviation from zero?	Significant
92	111
22	4			Equation	Y = 0.9170*X + 26.03
29	63
1	1			Data
88	32			Number of X values	400
1	0			Maximum number of Y replicates	1
84	44			Total number of values	400
10	1			Number of missing values	0
43	59
1	0
3	0
21	2
85	52
23	0
80	102
53	65
36	49
90	128
9	5
116	169
99	157
43	109
74	105
92	62
96	67
7	12
63	69
58	24
37	7
56	75
48	68
64	64
109	102
13	9
67	100
71	120
38	59
25	62
69	36
6	14
5	6
2	1
36	64
48	145
55	81
17	62
46	63
3	4
11	8
30	12
36	53
0	0
34	83
21	44
27	108
6	23
9	11
5	11
140	128
110	148
75	79
34	80
1	2
26	58
93	142
52	16
74	61
74	109
38	161
88	7
37	50
16	27
40	0
27	122
41	71
63	23
76	102
99	137
108	136
47	68
128	188
105	146
47	67
81	124
112	67
60	90
69	102
92	134
119	197
47	68
7	105
98	201
118	221
140	205
39	14
21	39
8	53
103	174
5	86
39	60
60	162
16	9
5	13
0	82
76	2
61	20
78	122
98	120
142	142
93	16
96	72
104	39
103	80
113	112
108	104
62	28
176	179
6	1
129	137
10	19
87	69
102	75
104	50
61	96
31	8
113	82
95	80
86	64
117	169
102	191
97	118
114	76
110	34
149	154
106	14
93	100
96	131
90	1
126	140
78	152
100	40
99	95
117	214
142	191
69	45
94	80
119	125
33	20
104	166
42	75
95	94
82	172
146	163
54	95
1	39
73	32
90	65
6	7
80	137
72	146
102	22
75	45
54	46
64	128
86	219
94	126
34	89
48	48
4	6
67	101
106	174
101	59
90	1
87	27
0	1
97	81
89	87
82	95
88	2
86	89
72	55
72	103
73	47
95	81
53	2
62	212
135	50
100	0
67	142
46	144
69	108
20	36
57	45
63	55
50	69
20	25
73	41
18	59
65	86
87	122
60	115
88	121
43	72
105	119
114	119
97	118
6	11
19	37
86	126
78	67
102	209
38	2
21	67
93	98
82	64
13	42
105	120
195	259
82	91
86	106
121	167
66	57
54	51
123	140
66	75
70	101
37	101
94	130
96	66
101	84
93	164
97	104
91	87
116	182
136	190
102	56
143	134
116	120
152	160
124	172
96	106
105	86
103	95
121	85
87	46
111	140
130	112
103	96
116	84
115	99
96	110
159	163
112	156
80	88
117	168
126	156
86	143
59	174
137	193
159	155
99	151
113	146
165	242
136	226
122	144
141	208
115	138
158	212
141	161
110	171
166	214
125	216
137	133
114	124
117	155
142	215
114	99
158	176
214	197
171	180
111	153
99	90
113	154
103	71
111	172
71	52
90	29
74	51
90	48
54	98
84	135
113	59
88	166
136	76
109	24
109	95
112	171
133	117
161	193
101	197
64	63
148	191
213	171
123	171
98	113
129	117
214	165
149	191
115	158
165	143
159	176
231	227
165	159
207	192
141	183
77	117
127	224
150	162
229	237
123	207
166	234
171	161
186	173
114	61
180	223
184	152
168	208
201	238
162	135
219	210
159	220
104	112
143	129
112	156
76	93
173	191
148	180
188	247
24	147
176	244
114	249
174	169
109	196
36	70
69	84
61	63
141	132
99	181
71	188
83	126
61	91
223	192
83	192
45	102
139	292
101	226
112	138
75	252
106	172
79	186
108	179
101	176
68	98
13	77
19	135
24	77
32	55
86	214
6	145
1	54
91	140
65	125
3	153
31	106
5	103
89	85

## Sheet: Fig 3D
n=400
Case No.	TFCP2L1 (H-score)	CDK1 (H-score)	Cancer specfic death	Overall survival (months)
1	112.5	65	0	96
2	135.3	122.7	1	42
3	73	115	0	2
4	86	93.7	0	241
5	100	91	0	96
6	44.7	78.7	0	84
7	34	54	1	17
8	64	83.5	0	3
9	80	121.7	0	246
10	99.3	111.3	0	34
11	68	23	0	242
12	32.3	13	1	70
13	93	113.3	1	38
14	121.5	128.5	1	25
15	105.7	52.7	0	28
16	52.7	36.3	1	158
17	65	103.7	0	246
18	40.7	173.7	1	7
19	79	42	0	14
20	20.3	60	1	154
21	26.7	61	1	1
22	73	82.5	1	10
23	87.5	94	0	177
24	56	58	0	152
25	92	110.7	0	122
26	22	4	1	4
27	29.3	63.3	1	69
28	1	1	1	5
29	88	31.5	0	237
30	1	0	0	80
31	83.5	44	0	1
32	9.5	1	1	106
33	42.5	58.5	0	24
34	1	0	0	44
35	3	0	0	159
36	21	2	0	233
37	85.3	52.3	0	120
38	23	0	0	4
39	80	102	0	206
40	53	65	0	230
41	36.3	49	1	219
42	90	128	1	28
43	9	4.7	1	112
44	116	169	1	48
45	99	157	1	171
46	43.3	109.3	0	218
47	74	105.3	0	228
48	92	61.5	0	228
49	96	67	0	32
50	7	12	1	3
51	63	69	0	229
52	57.5	23.5	1	12
53	36.5	6.5	1	26
54	55.7	75	1	12
55	47.5	68	0	221
56	64	64	0	182
57	109	102	0	30
58	13	9	1	77
59	67.3	100	0	71
60	71.3	120.3	1	5
61	38	59	0	15
62	24.7	62	0	160
63	69	36	0	144
64	6	13.5	1	4
65	5	6.3	0	122
66	1.7	1	0	30
67	36	64	0	224
68	47.5	144.5	0	96
69	55	81	0	163
70	17	62	1	28
71	46	63	0	216
72	3.3	4.3	1	148
73	11.3	8.3	1	223
74	30	12	0	183
75	36.3	53.3	0	34
76	0	0	0	57
77	34	83	0	144
78	20.5	44	0	86
79	27	108	1	77
80	5.5	22.5	1	4
81	8.7	11	1	4
82	4.5	10.5	0	87
83	140	128	1	153
84	109.5	147.5	0	143
85	74.5	78.5	0	80
86	34	80	0	121
87	0.5	0	0	2
88	26	0	0	220
89	93	142	1	12
90	52	16	0	246
91	74	61	0	9
92	74	109	0	34
93	38	161.3	1	7
94	87.7	7.3	0	158
95	36.7	50	0	213
96	16	27	0	144
97	40	0	0	60
98	27	122	0	73
99	40.5	71	0	58
100	63.3	23	0	15
101	76	101.7	0	23
102	99	136.5	0	148
103	108	136	1	11
104	47	68	0	192
105	127	187	1	157
106	105	146	1	50
107	47.3	67.3	0	2
108	81.3	123.7	1	241
109	112	67	0	127
110	60	90	0	162
111	68.5	101.5	0	202
112	92	134	0	200
113	118.5	197	1	4
114	47	68	1	8
115	7	105	0	199
116	98	201	0	111
117	117.5	221	0	132
118	139.7	205.3	1	8
119	39	14	0	1
120	21	39	1	195
121	7.5	53	0	209
122	103	174	1	188
123	4.7	86.3	0	208
124	39	60	0	2
125	60	162	0	129
126	15.5	9	0	80
127	5.3	13.3	0	4
128	0	82	0	199
129	76.3	2	0	65
130	60.5	19.5	0	73
131	77.7	122.3	0	208
132	98	119.5	1	34
133	141.5	141.5	1	158
134	93	16.3	1	157
135	96.3	72	0	197
136	103.7	39	1	34
137	103.3	80	0	215
138	113.3	112	0	126
139	108	104	1	18
140	62	27.5	0	159
141	176	179	0	195
142	6	0.7	0	206
143	129	137	0	187
144	10.3	19	0	189
145	87	69	0	127
146	101.5	75	0	156
147	104.3	50	0	17
148	61.3	96	1	38
149	31	8	0	56
150	113	81.7	1	145
151	95.3	80.3	0	203
152	85	63	0	19
153	117.3	169.3	1	4
154	102	191	1	21
155	96.7	117.7	1	84
156	114	76	0	148
157	110	34	0	199
158	149	154.3	0	145
159	106	13.5	0	109
160	92.5	100	0	141
161	96	131	0	196
162	89.5	1	0	202
163	125.7	140	1	29
164	77.5	152	0	201
165	100	40	0	201
166	99	95	0	204
167	117	214	1	155
168	142	191	0	135
169	68.5	45	0	151
170	94	80	0	79
171	118.5	125	0	31
172	33	19.5	0	194
173	103.7	165.7	0	198
174	41.7	74.7	0	107
175	95	93.7	1	32
176	82.3	172.3	1	130
177	146.3	163	0	240
178	53.7	95	0	194
179	0.7	39.3	1	6
180	73	32	0	125
181	89.5	65	0	165
182	6	7	0	22
183	80	136.5	0	131
184	71.7	146	1	155
185	102.3	22	0	164
186	75	45	1	117
187	54.3	46.3	1	27
188	64	128	0	160
189	86.3	218.7	1	120
190	94	125.5	1	4
191	34	89	0	115
192	48	48	0	194
193	4.3	5.7	0	2
194	67	100.7	0	95
195	105.5	173.5	1	1
196	101.3	58.7	1	170
197	90	0.5	0	108
198	86.5	26.5	0	1
199	0	1	1	126
200	97	81	1	2
201	88.5	87	1	48
202	82	95	0	194
203	87.7	2	0	100
204	86	89	0	157
205	72	55	1	35
206	72	103	0	119
207	73	47	0	99
208	95	81	0	121
209	53	2	0	10
210	62	212	0	42
211	134.5	50	0	192
212	100	0	0	144
213	67	142	0	71
214	46	144	0	117
215	68.7	107.7	0	159
216	19.5	36	0	186
217	56.5	44.5	0	155
218	62.5	54.5	0	289
219	50	68.5	0	124
220	20	24.5	1	11
221	73	41	1	3
222	17.5	59	1	152
223	65	85.5	0	82
224	86.5	122	1	26
225	60	115.3	1	149
226	88	121	1	83
227	43	72	0	187
228	104.5	119	0	22
229	114	119	0	104
230	97	118	0	186
231	6	10.7	0	119
232	18.7	37	0	143
233	86	125.5	0	186
234	78	67	1	48
235	102	209	0	9
236	38	2	0	80
237	21	67	1	3
238	93	98	1	29
239	82	63.5	0	175
240	13.3	42.3	1	28
241	104.7	120	1	1
242	195	258.7	0	183
243	82	91	1	101
244	86	106	0	131
245	120.5	167	0	182
246	66.3	57.3	0	140
247	54	51	0	91
248	122.5	139.5	0	65
249	66.3	75.3	1	29
250	70.3	101.3	0	30
251	37	101	0	86
252	93.7	129.7	1	130
253	96	66	1	16
254	101.3	84	0	37
255	92.5	164	1	14
256	96.7	104.3	0	105
257	91	87	0	169
258	116	181.7	0	176
259	135.7	189.7	1	25
260	102.3	55.7	0	171
261	142.5	134	1	118
262	116	119.7	0	71
263	151.7	160.3	0	175
264	123.5	171.5	1	63
265	96	105.7	0	150
266	105	86	1	116
267	103.3	95.3	0	69
268	121	84.5	1	5
269	87	46	0	117
270	110.7	140.3	1	17
271	130.3	111.7	1	157
272	102.7	96	1	144
273	116	84	0	168
274	115.3	99.3	1	6
275	96	110.3	1	50
276	158.5	162.5	0	135
277	112	156	0	29
278	80.3	87.7	0	167
279	117.3	168	1	80
280	125.5	156	0	129
281	86	143	0	126
282	59	174	0	160
283	136.5	193	1	13
284	159	155.3	1	4
285	98.7	151.3	1	51
286	112.7	146	0	159
287	164.7	242.3	1	10
288	136	226.3	1	31
289	122.3	143.7	1	14
290	141.3	208.3	0	46
291	115	137.7	0	19
292	158.3	212.3	1	43
293	141.3	161.3	0	159
294	109.7	171.3	0	90
295	166.3	214	1	40
296	125.3	216.3	0	164
297	136.7	133.3	0	160
298	114	123.5	1	112
299	117	154.7	0	164
300	141.7	214.7	1	105
301	113.7	99.3	1	48
302	157.5	176	0	158
303	213.5	197	1	3
304	170.7	180.3	1	79
305	110.5	152.5	1	33
306	98.7	89.7	1	113
307	112.7	153.7	0	124
308	103	71	0	26
309	110.7	172	0	140
310	71	51.5	0	145
311	89.5	28.5	0	13
312	73.5	50.5	1	97
313	90	48	0	149
314	54	98	0	156
315	84	135	1	3
316	113	59	1	35
317	88.3	165.7	0	125
318	135.5	76	1	21
319	109	24	0	157
320	109	95	1	23
321	112	171	1	2
322	133	117	0	24
323	161	193	0	159
324	100.7	196.7	0	24
325	63.5	62.5	1	30
326	148	191	1	147
327	212.7	170.7	0	7
328	123	171	0	119
329	97.5	113	1	21
330	129	116.7	0	153
331	214.3	165.3	0	152
332	148.7	190.7	1	5
333	115	157.7	1	48
334	165	142.7	0	147
335	158.7	176	0	146
336	231	227	1	41
337	165.3	159	0	63
338	206.5	192	1	83
339	141	183	0	147
340	77	117	0	127
341	127.3	224.3	0	1
342	150.3	161.7	1	112
343	229.3	237.3	1	24
344	122.7	206.7	0	116
345	165.7	234.3	1	75
346	171.3	161	0	123
347	186.3	172.7	1	26
348	113.5	60.5	0	9
349	180	223.3	0	123
350	184.3	152	0	125
351	168	207.7	1	34
352	201.3	238	0	145
353	162	135	0	46
354	219	209.7	0	66
355	159	220	0	71
356	103.5	111.5	1	58
357	142.7	128.7	1	91
358	111.5	155.5	1	31
359	76	93	0	122
360	173.3	191.3	1	3
361	148.3	179.7	0	130
362	187.7	247	0	120
363	24	146.7	1	17
364	176	244	1	45
365	113.7	248.7	1	44
366	174	169.3	0	135
367	109	196	0	127
368	36.3	70	1	7
369	69.3	84	1	33
370	61	62.5	1	53
371	140.7	132	1	51
372	99.3	181.3	0	123
373	71.3	187.7	1	24
374	83.3	125.7	0	135
375	60.7	90.7	1	7
376	223	191.5	0	135
377	83.3	192	0	128
378	45.3	101.7	0	131
379	139	291.5	1	7
380	100.7	226	1	30
381	111.5	137.5	0	122
382	74.7	251.7	1	58
383	106	172	1	12
384	79.3	185.7	1	18
385	108.3	179	1	91
386	101.3	176.3	1	17
387	68	97.5	0	129
388	13.3	77.3	1	22
389	19.3	135.3	0	43
390	24	77	0	127
391	31.7	55	0	7
392	86	214	0	117
393	5.7	145	0	135
394	1	54	0	110
395	91	140	0	69
396	65	124.5	0	107
397	2.5	153	0	119
398	30.5	106	0	125
399	5	102.5	0	57
400	89	85	1	36
