# Supplementary material for: Phosphorylation of TFCP2L1 by CDK1 is required for stem cell pluripotency and bladder carcinogenesis
Source: EMBO Mol Med. 2019 Nov 11;12(1):e10880. doi: 10.15252/emmm.201910880 (PMC6949511; doi:10.15252/emmm.201910880)
Supplement: Supplementary file 10 — Source Data for Figure 4 [file EMMM-12-e10880-s008.xlsx]

## Sheet: Fig 4A
n=400
Case No.	Co-expression of TFCP2L1 and CDK1 (%)	Cancer specfic death	Overall survival (months)
1	1.78	0	96
2	9.94	1	42
3	0.09	0	2
4	0.77	0	241
5	4.03	0	96
6	0.68	0	84
7	0.95	1	17
8	0.29	0	3
9	1.68	0	246
10	4.56	0	34
11	0.38	0	242
12	0.11	1	70
13	4.83	1	38
14	2.8	1	25
15	2.97	0	28
16	0.08	1	158
17	6.36	0	246
18	1.64	1	7
19	2.25	0	14
20	0.88	1	154
21	0.36	1	1
22	0.46	1	10
23	1.39	0	177
24	0.49	0	152
25	2.89	0	122
26	0	1	4
27	0.78	1	69
28	0	1	5
29	0.57	0	237
30	0	0	80
31	0.31	0	1
32	0	1	106
33	0.06	0	24
34	0	0	44
35	0	0	159
36	0	0	233
37	1.06	0	120
38	0	0	4
39	3.14	0	206
40	0.36	0	230
41	0.67	1	219
42	0.03	1	28
43	0	1	112
44	24.27	1	48
45	0.15	1	171
46	1.45	0	218
47	3.96	0	228
48	0.07	0	228
49	0.31	0	32
50	0	1	3
51	0.11	0	229
52	0.06	1	12
53	0	1	26
54	1.73	1	12
55	0.1	0	221
56	0.05	0	182
57	1.25	0	30
58	0.24	1	77
59	0.5	0	71
60	0.88	1	5
61	0.03	0	15
62	1.22	0	160
63	0.1	0	144
64	0	1	4
65	0.04	0	122
66	0	0	30
67	0	0	224
68	0.49	0	96
69	0.04	0	163
70	0.19	1	28
71	0.22	0	216
72	0.09	1	148
73	0	1	223
74	0	0	183
75	0.13	0	34
76	0	0	57
77	0	0	144
78	0	0	86
79	0	1	77
80	0	1	4
81	0	1	4
82	0	0	87
83	2.36	1	153
84	3.35	0	143
85	0.3	0	80
86	0	0	121
87	0	0	2
88	0.03	0	220
89	1.88	1	12
90	0	0	246
91	1.96	0	9
92	0.42	0	34
93	0.31	1	7
94	0.02	0	158
95	0.09	0	213
96	0.11	0	144
97	0	0	60
98	0.09	0	73
99	0.12	0	58
100	0.03	0	15
101	4.35	0	23
102	1.32	0	148
103	1.33	1	11
104	0.02	0	192
105	14.37	1	157
106	1.28	1	50
107	0.12	0	2
108	3.35	1	241
109	2.22	0	127
110	0.1	0	162
111	0.04	0	202
112	7.85	0	200
113	5.39	1	4
114	0.06	1	8
115	0	0	199
116	0.64	0	111
117	6.26	0	132
118	16.12	1	8
119	0	0	1
120	0.24	1	195
121	0	0	209
122	1.18	1	188
123	0	0	208
124	0.13	0	2
125	5.33	0	129
126	0.08	0	80
127	0.05	0	4
128	0	0	199
129	0	0	65
130	0	0	73
131	0.22	0	208
132	0.2	1	34
133	6.97	1	158
134	0.16	1	157
135	0	0	197
136	0.24	1	34
137	0.84	0	215
138	7.31	0	126
139	0.53	1	18
140	0.32	0	159
141	1.8	0	195
142	0.07	0	206
143	7.74	0	187
144	0	0	189
145	2.58	0	127
146	0.36	0	156
147	1.7	0	17
148	0.73	1	38
149	0.01	0	56
150	1.92	1	145
151	1.13	0	203
152	3.54	0	19
153	3.45	1	4
154	0.46	1	21
155	2.87	1	84
156	0.84	0	148
157	0.02	0	199
158	12.23	0	145
159	0	0	109
160	0.79	0	141
161	0.28	0	196
162	0	0	202
163	6.35	1	29
164	0.14	0	201
165	0	0	201
166	0.25	0	204
167	1.9	1	155
168	3.31	0	135
169	0	0	151
170	0	0	79
171	3.99	0	31
172	0.14	0	194
173	3.82	0	198
174	0	0	107
175	2.16	1	32
176	3.29	1	130
177	24.96	0	240
178	0.53	0	194
179	0.02	1	6
180	0.11	0	125
181	0.29	0	165
182	0	0	22
183	3.15	0	131
184	0.54	1	155
185	0.08	0	164
186	0	1	117
187	0.23	1	27
188	0.25	0	160
189	0.81	1	120
190	1.56	1	4
191	0.25	0	115
192	0.97	0	194
193	0.02	0	2
194	0.04	0	95
195	3.71	1	1
196	0.11	1	170
197	0	0	108
198	0.06	0	1
199	0	1	126
200	1.06	1	2
201	0.62	1	48
202	0.12	0	194
203	0	0	100
204	0.09	0	157
205	0.04	1	35
206	3.34	0	119
207	0	0	99
208	0	0	121
209	0	0	10
210	0.18	0	42
211	0.04	0	192
212	0	0	144
213	0	0	71
214	0	0	117
215	0.16	0	159
216	0	0	186
217	0	0	155
218	0	0	289
219	1.04	0	124
220	0.22	1	11
221	0	1	3
222	0	1	152
223	0.29	0	82
224	2.65	1	26
225	0.22	1	149
226	1.06	1	83
227	0.19	0	187
228	0.59	0	22
229	1.43	0	104
230	0.19	0	186
231	0.09	0	119
232	0.08	0	143
233	3.38	0	186
234	1.85	1	48
235	5.72	0	9
236	0	0	80
237	0	1	3
238	0.39	1	29
239	0.87	0	175
240	0.06	1	28
241	4.12	1	1
242	78.47	0	183
243	0.98	1	101
244	32.54	0	131
245	7.46	0	182
246	1.02	0	140
247	0.06	0	91
248	7.15	0	65
249	0.13	1	29
250	1.76	0	30
251	0.67	0	86
252	2.04	1	130
253	2.72	1	16
254	1.71	0	37
255	6.36	1	14
256	0.71	0	105
257	1.88	0	169
258	8.58	0	176
259	15.54	1	25
260	0.06	0	171
261	5.29	1	118
262	4.18	0	71
263	17.1	0	175
264	11.09	1	63
265	2.15	0	150
266	4.53	1	116
267	1.98	0	69
268	2.07	1	5
269	1.29	0	117
270	5.24	1	17
271	3.66	1	157
272	1.52	1	144
273	3.07	0	168
274	2.89	1	6
275	1.79	1	50
276	20.83	0	135
277	17.16	0	29
278	1.46	0	167
279	9.3	1	80
280	7.12	0	129
281	0.38	0	126
282	6.44	0	160
283	15	1	13
284	20.18	1	4
285	3.43	1	51
286	2.62	0	159
287	36.34	1	10
288	14.7	1	31
289	4.51	1	14
290	13.01	0	46
291	7.57	0	19
292	22.74	1	43
293	14.74	0	159
294	5.27	0	90
295	27.1	1	40
296	15.85	0	164
297	12.85	0	160
298	4.39	1	112
299	4.98	0	164
300	18.03	1	105
301	5.39	1	48
302	21.62	0	158
303	14.81	1	3
304	27.3	1	79
305	9.64	1	33
306	0.35	1	113
307	8.75	0	124
308	2.15	0	26
309	3.11	0	140
310	0.41	0	145
311	0.11	0	13
312	0.59	1	97
313	0.14	0	149
314	1.95	0	156
315	1.81	1	3
316	0.18	1	35
317	4.51	0	125
318	1.65	1	21
319	0	0	157
320	4.84	1	23
321	8.52	1	2
322	5.36	0	24
323	21.32	0	159
324	13.78	0	24
325	0.89	1	30
326	4.04	1	147
327	30.79	0	7
328	2.07	0	119
329	4.22	1	21
330	5.3	0	153
331	17.92	0	152
332	23.32	1	5
333	3.3	1	48
334	9.83	0	147
335	21.7	0	146
336	52.87	1	41
337	11.12	0	63
338	30.07	1	83
339	12.51	0	147
340	1.29	0	127
341	13.54	0	1
342	24.8	1	112
343	30.75	1	24
344	13.43	0	116
345	26.07	1	75
346	24.45	0	123
347	21.62	1	26
348	0.7	0	9
349	22.52	0	123
350	39.47	0	125
351	25.29	1	34
352	41.43	0	145
353	18	0	46
354	61.2	0	66
355	25.88	0	71
356	2.69	1	58
357	7.08	1	91
358	7.75	1	31
359	10.91	0	122
360	47.46	1	3
361	20.42	0	130
362	37.45	0	120
363	0.55	1	17
364	7.68	1	45
365	12.98	1	44
366	27.63	0	135
367	13.11	0	127
368	0.15	1	7
369	1.03	1	33
370	1.04	1	53
371	15.89	1	51
372	2.44	0	123
373	8.31	1	24
374	2.92	0	135
375	1.21	1	7
376	35.66	0	135
377	7.26	0	128
378	1.48	0	131
379	24.92	1	7
380	11.03	1	30
381	4.12	0	122
382	6.59	1	58
383	3.26	1	12
384	7.79	1	18
385	7.81	1	91
386	9.17	1	17
387	1.82	0	129
388	0.3	1	22
389	1.66	0	43
390	0.2	0	127
391	0.24	0	7
392	0	0	117
393	0	0	135
394	0.03	0	110
395	4.4	0	69
396	0.03	0	107
397	0.25	0	119
398	0.72	0	125
399	0	0	57
400	0	1	36

## Sheet: Fig 4D
n=322
CDK1							SALL4							CD44
High expression	Low expression		Column B	Low expression			High expression	Low expression		Column B	Low expression			High expression	Low expression		Column B	Low expression
0	0		vs.	vs.			0	2.3		vs.	vs.			0	0.3		vs.	vs.
60	0		Column A	High expression			0	0		Column A	High expression			60	10.5		Column A	High expression
100	0.2						0	1.8						0	0
0	0		Unpaired t test				0	1.1		Unpaired t test				0	0		Unpaired t test
45	0.5		P value	<0.0001			0	0.1		P value	<0.0001			20	1.3		P value	<0.0001
0	0		P value summary	****			0	0.8		P value summary	****			0	0		P value summary	****
18.2	0.2		Significantly different (P < 0.05)?	Yes			0	0		Significantly different (P < 0.05)?	Yes			4.5	2.9		Significantly different (P < 0.05)?	Yes
60	0		One- or two-tailed P value?	Two-tailed			0	0.1		One- or two-tailed P value?	Two-tailed			20	3.9		One- or two-tailed P value?	Two-tailed
50	0.1		t, df	t=12.5 df=642			0	7.5		t, df	t=6.557 df=642			0	0.1		t, df	t=5.319 df=642
75	0						25	0.4						50	1.3
46	9.1		How big is the difference?				10.9	3.4		How big is the difference?				86.1	42		How big is the difference?
11	0.7		Mean ± SEM of column A	27.05 ± 1.755, n=322			2.5	0.3		Mean ± SEM of column A	20.12 ± 1.736, n=322			33.1	15.1		Mean ± SEM of column A	20.15 ± 1.742, n=322
33.3	0.5		Mean ± SEM of column B	4.044 ± 0.5512, n=322			0	0		Mean ± SEM of column B	7.558 ± 0.8088, n=322			0	0.7		Mean ± SEM of column B	9.643 ± 0.933, n=322
20	0.4		Difference between means	-23.01 ± 1.84			0	0		Difference between means	-12.56 ± 1.915			0	0		Difference between means	-10.51 ± 1.976
0	0		95% confidence interval	-26.62 to -19.39			0	0		95% confidence interval	-16.32 to -8.799			3.8	0.6		95% confidence interval	-14.39 to -6.63
0	0		R squared (eta squared)	0.1959			0	0.1		R squared (eta squared)	0.06277			14.8	0		R squared (eta squared)	0.04221
0	0						0	0						2.8	1.9
22.7	0.8		F test to compare variances				40.2	8.5		F test to compare variances				59.8	9.9		F test to compare variances
20	0		F, DFn, Dfd	10.14, 321, 321			20	10.3		F, DFn, Dfd	4.608, 321, 321			0	0		F, DFn, Dfd	3.485, 321, 321
0	0		P value	<0.0001			0	0.3		P value	<0.0001			0	0		P value	<0.0001
0	0		P value summary	****			0	0.4		P value summary	****			0	0		P value summary	****
9.3	0.9		Significantly different (P < 0.05)?	Yes			0.9	0.2		Significantly different (P < 0.05)?	Yes			21.5	18.5		Significantly different (P < 0.05)?	Yes
25	0.4						0	1.8						0	6.8
0	0						0	0						0	0
0	0.1						0	1.5						0	0
0	0						0	0.2						50	0.9
0	0						25	2.3						0	0.5
66.7	0.5						0	9.4						0	0
0.6	0						0	0						0.6	0.2
4.4	1.1						0	0						3.3	2.3
0.5	0.1						0	0						0	1.5
13.3	0						0	0						26.7	5.8
22.3	2.6						73.7	23.3						45.8	24.9
14.5	1.4						63.7	28.2						42.5	39
42.9	0.5						85.7	22.1						23.8	11.1
14.3	0.6						9.5	0.4						0	1.7
50	9.5						0	0.1						0	16.6
91.9	48.5						34.8	17.8						84.8	63.9
28.6	5.8						4.5	0.8						19.9	13.2
0	0						100	13.3						0	0
0	0						25	99.5						0	2.3
0	0						50	5.3						0	0.1
0	0						0	2.2						0	0.4
19.5	0.2						0	1						0	0.3
66.7	0						33.3	0.3						0	0
0	0						50	35.2						0	0.1
33.3	0.2						0	1.5						33.3	1.4
44.4	3						22.2	7						0	2.1
70	25.8						0.6	0.2						75.6	57.8
91.9	8.5						0	0.1						40.5	8.3
84	33.7						4.5	1.5						86.2	62.7
91.7	24.5						56.6	15.6						89	49.5
87.9	19.1						41.4	20.3						69	57.3
72.7	4.9						27.3	9.8						50	15.5
0	0.1						33.3	1.3						0	1.4
0	0.1						0	0.6						0	0.5
0	0.2						0	3.3						0	0.2
10.6	0.9						1.2	0						3.5	2
30.8	2.6						11.5	0.5						23.1	9.3
60.5	1.3						4.7	7.1						44.2	13.8
83.3	18.4						16.7	0.4						0	1.7
97.1	18.5						2.9	0.1						11.4	4.2
5.8	0.6						86.8	45.7						48.8	28.5
14.3	0						14.3	12.5						0	0
25	0.4						0	0.3						37.5	21.9
14.3	0.1						0	0						85.7	11.7
33.3	0						0	0.1						33.3	42.2
0	0						0	0.7						33.3	44.7
25	0						12.5	0						0	2.3
5.6	0.6						0	0.2						0	0.7
60.5	3.5						0	0						65.1	20.9
56.3	9.1						1.4	0						69	32.8
57.7	6.7						5.1	0.1						50	44.3
0	0.1						0	0						11.1	0
100	0						0	0						100	4.9
0	0.1						0	0.4						0	0.9
57.1	0.3						28.6	2.1						42.9	8.7
0	0						0	0.4						0	0
0	0						0	0.2						50	17.6
0	0						0	1.9						0	8.1
0	0						0	1.9						0	1.9
0	0.2						40	5.9						0	0.2
75	20.3						68.8	12.3						15.6	5.9
100	1.3						0	1						0	0
0	8.8						0	0						0	0.1
0	0						0	0						0	7.4
0	0						0	0						20	3.3
0	0						44.4	4.9						0	0
0	0						75	15.1						0	0
0	0						0	0.1						0	0.1
0	0						85.7	17.8						0	0
37.5	0.7						0	0						0	0.6
31	1.4						3.4	0.2						36.2	14.4
0	1.4						0	0						0	0.2
0	0						0	0						0	0
0	0						0	6.1						0	0.6
0	0						0	0.1						0	1.2
0	0						0	0						0	0.2
28.6	0						14.3	1.3						57.1	6.8
0	0						0	2.3						0	6.2
100	0						0	0.9						100	34.3
0	0.2						0	0.6						0	45
0	0.1						0	4						0	2.7
0	0						0	0.1						0	0
0	0						0	0						0	0
0	0						0	0						0	0.1
100	0.9						0	0.1						0	0.5
0	0.2						0	0.7						89.5	71.9
0	0						0	0						100	25.3
0	0.1						0	0.7						0	34.8
0	0.4						0	1						36.4	3.6
50	8.1						0	0						10	0.2
100	13						0	0						0	0
28.6	0						0	0.2						14.3	2.7
0	0						0	0.1						0	0.9
3	0						3	0.4						12.1	4.6
0	0						0	0						0	0.1
0	0						0	0						0	0.3
21.4	0.5						0	0						11.9	2.1
0	0						0	0						0	0.1
35	1.8						0	0						0	2.9
0	0.4						0	0						20	0.8
0	0.1						0	0						20	1.9
50	0.1						0	0						0	1.1
80	1.5						80	2.3						80	2.2
62.5	1.3						12.5	0.4						50	19.8
0	0						0	0						0	0
61.6	6.3						1.4	0.2						43.8	10.4
50	0.6						0	0						25	4.9
25	1.3						0	0.2						0	6.8
51.2	2.1						0	0.4						44.2	11.5
52.1	4						6.3	0.9						43.8	12.1
50	2.1						25	5.1						50	14.7
64.8	8.2						0.4	0.1						39.2	10.9
79	14.1						2.3	0.4						82.7	49.7
59.8	8.8						0	0.2						53.4	24.2
28.6	3.1						9.5	1						33.3	10
10.3	2.2						4.6	1.1						52.9	28
42.2	9.9						6.5	2.5						95.3	63.8
100	40.7						0	0.3						100	38.2
0	0.1						100	1.3						100	24.3
0	0						100	1						100	18.9
9.1	0						100	5.8						100	24.1
0	0						100	0.2						100	21.2
28.6	0.4						57.1	1.5						0	64.8
0	0.4						50	4.5						100	13.4
30	0.2						15	1.7						35	34.6
0	0						71.4	16.9						28.6	17.1
0	1						100	26.3						100	14
0	0.2						44.4	36						0	0
0	0.4						20.6	24.2						0	2.4
58.5	14						6.8	5.3						1.1	3.3
25.3	4.2						4.2	0.7						0	0.4
28.6	3.6						2.9	4.6						0	0.1
0	0						69.2	6.8						0	0.7
100	0.1						0	0.5						0	6.2
6.3	0						0	0.5						62.5	25.5
0	0						12.5	2.6						100	58.4
7.7	0						7.7	0.5						38.5	36.5
41.1	11.7						3.2	6.9						40	22.4
84.4	10.3						96.1	15.6						16.9	1.8
50	0.5						0	1.9						50	1.7
0	0						77.8	44.2						0	0
28.6	0.4						57.1	10.5						71.4	27
19.7	1.7						43.7	19						26.8	24.4
0	0.1						5	1.5						10	10.7
10.9	2.4						5	2						0	0.1
19.6	3.2						5.5	1.7						0	0
20.5	3.2						7	2.5						0.4	0
66.7	4.3						100	28.4						77.8	75
66.7	1.1						33.3	11.6						0	1.4
66.7	2.2						33.3	8.6						33.3	23.9
52.5	3.2						7.9	0.3						16.8	5.5
88.7	34.5						53.1	26.1						11.9	7.4
75.9	25.2						0	1.9						0	0
91	43.5						1.6	0.7						0	0
94.3	31						1	0.9						0	0
0	1.9						0	2.3						8.3	4.9
0	0						100	18.6						0	0
8.7	0.6						37	16.2						0	0
15.7	1.4						45.8	9.1						0	1
33.3	1.3						28.9	13.3						0	1.4
0	0						0	3.4						0	0.4
20	0.1						60	1.3						0	0
0	0						0	0.3						0	0
40	0						20	0.2						0	0
50	0.5						0	0.9						83.3	32.4
0	0						0	26.3						100	39
33.3	0.1						0	0.1						0	0.6
58.8	3.5						11.8	1.4						17.6	2.6
55	9.3						10	2.2						17.5	5
65.8	16.4						23.6	6.1						14.9	8.6
59	2.5						0	0.3						0	0.7
0	0.2						0	0.5						0	0
50	0.1						0	0.1						0	0.2
0	0						25	1.7						0	0
0	0						0	0.4						0	0
0	0						0	0						0	0
20.5	1.3						0	0.1						0	0
16.7	0						0	0.1						0	0
31.4	0.9						60	43.4						0	0.2
0	0						0	23.9						0	0
58.7	12.9						81.1	60.6						0	0.1
38.1	0.7						28.6	8.4						0	0
27.3	0.8						36.4	12.7						0	0
0	0						0	0.2						0	0
99.2	80.3						100	87.1						3	1.8
91.4	29.2						99.2	40.6						0	0.3
80.6	42.3						100	35						0	1.2
96.6	35.8						24.1	4.9						93.1	31.7
99	55.5						54.1	9.9						98	85.5
90.3	29.5						22.6	2.1						93.5	76.8
45	1.4						0	5						0	0.4
59.3	12.5						0	0						1.9	7.4
22.9	0.4						6	0.5						60.2	40.6
13.6	3.5						17	6.2						64.5	70.8
27.7	2.1						85.1	28.9						0	0.3
0	0						31.8	0.6						0	0
65.8	4.5						68.4	30.5						0	0.2
42.3	17.2						61.5	50.5						1.4	1.8
43	7.9						68.6	27.8						0	0
51.4	5.9						43.2	23.6						3.6	4.5
50	2.8						35	12.8						0	0
16.7	0.8						2.8	3.6						0	0.6
40	2.2						0	0						0	0.8
0	0						0	0.2						0	0
0	0						0	0.1						0	0
100	0						0	0.3						0	0
0	0						0	0.5						0	0
37	5.5						0	0.4						26.1	17.8
0	0.2						0	0.1						0	0.2
29.4	0.4						5.9	0						0	0.1
0	0						0	2.7						0	0
75	1						0	2.7						0	12.7
77.1	17.6						37.1	28.4						57.1	37
0	0.1						0	0.4						0	1.5
0	0						100	80.4						0	0
0	0.1						50	3.9						0	0.1
41.2	0.9						5.9	0.6						5.9	2.3
0	0.1						0	0.1						0	0.1
0	0						0	0						0	0
0	0						0	4.1						0	0.1
100	0.7						100	1.4						100	4.6
66.7	13.4						100	33.7						33.3	27.4
0	0						0	2.1						0	8.9
0	0.1						66.7	1.6						100	26.8
0	0						100	8.9						100	5.1
20	0						40	3						60	12.5
0	0						86.7	6						80	1.4
16.7	0.2						87.5	6.6						91.7	65
57.9	3.3						89.5	21.1						94.7	61.1
18.2	0.2						100	14.3						100	39.4
0	0						100	6.1						50	0.2
0	0						0	0						0	0
22.2	0.1						0	0						0	0.6
11.1	0.1						0	0.1						0	0.2
14.3	0.3						0	0						0	0.8
0	0.1						0	0						0	0.3
14.3	0.4						0	0.2						0	0.2
2.3	0						0	0.4						0	0
0	0						0	1.1						0	0.5
0	0						3.3	1.3						20	14.2
38.9	2						0	0						0	0.6
0	0						0	0.1						0	0
0	0						0.4	0						0	0
25	3						0	4.5						0	3.7
0	0						0	0.1						0	0
0	0						0	0.1						0	0
17.5	1.5						0	0						0	0.3
100	0.8						25	0.3						0	9.9
0	0						3.7	0.6						0	0.1
0	0						0	6.9						0	0
0	0						0	20.7						0	0
0	0						30	18.1						0	0
6.5	0.3						2.2	1.6						26.1	19
3.7	0.1						2.5	0						0	1.1
0	0						0	3.2						21.4	6.7
55.6	1.7						11.1	7.5						11.1	12
50	3.1						5	5.6						35	16.3
6.1	2.2						17.9	9.7						33.8	20.6
5.9	0						4.2	1.3						49.2	17.4
33.3	0.7						0	18.7						0	3.6
0	0.3						0	4.8						0	0
1.5	0.4						37.9	22.3						0	0
0	0.7						60.7	18.8						0	0
92.9	43.2						21.3	5.7						3.1	0.1
0	0.1						0	0						0	0.1
0	0						0	45						0	0.1
50	0.3						0	0						50	3.7
5.5	1.4						27.5	3.9						15.6	13.5
21.4	0.9						0	0.9						0	0.9
0	0						0	0.8						0	0
7.7	0.2						0	0.4						0	0.4
0	0.1						0	0.6						0	1.5
10	0.3						0	0						0	0
47.4	5.8						0	0						0	0
25.9	4.4						0	0						2	0.2
0	0						100	72.7						0	3.7
0	0						100	54.3						0	0
38.5	0.1						7.7	0.2						76.9	13.1
8.5	1.4						1.7	1.6						40.7	14.6
53.7	7.6						9.5	0.4						59.4	39.4
12	2.2						38	18.4						0.4	0.1
30.8	10.5						47.3	28.1						0	8.6
19.2	2.9						62.5	57.3						0	0.1
0	0						68	65.3						0	0.9
91.1	53.2						3	1.1						48.6	34.2
74.2	8.6						0.8	2.4						52.4	49.8
0	0						40	3.3						0	0
0	0						63.6	26.5						0	0
0	0						83.3	28.6						0	0
0	0						0	1.1						0	7.4
6.7	0						3.3	7.5						0	0.5
59.9	18.9						2.4	0.3						0	0
0	0						0	13						0	0
63	15						0	0						0	0
0	0						0	29.8						0	0
76	19.6						88.4	28.3						0	0
43.9	15.4						83.1	39.9						0	0
10	2						31.3	18.5						0	0
4.2	1						32.7	17						0	0
0	0						0	5.1						0	0

## Sheet: Fig 4E
n=400
Case No.	CD44 (H-score)	SALL4 (H-score)	Cancer specfic death	Overall survival (months)
1	19	78	0	96
2	43	10	1	42
3	59	61	0	2
4	14	28	0	241
5	7	27	0	96
6	6	76	0	84
7	0	11	1	17
8	37	127	0	3
9	83	12	0	246
10	33	5	0	34
11	1	20	0	242
12	1	33	1	70
13	3	2	1	38
14	2	3	1	25
15	30	3	0	28
16	0	24	1	158
17	8	1	0	246
18	21	1	1	7
19	23	8	0	14
20	1	4	1	154
21	18	2	1	1
22	25	2	1	10
23	1	6	0	177
24	0	12	0	152
25	4	1	0	122
26	13	12	1	4
27	0	2	1	69
28	0	1	1	5
29	40	1	0	237
30	0	0	0	80
31	29	9	0	1
32	0	0	1	106
33	1	1	0	24
34	8	0	0	44
35	3	1	0	159
36	7	0	0	233
37	15	3	0	120
38	3	0	0	4
39	4	8	0	206
40	271	0	0	230
41	1	2	1	219
42	21	0	1	28
43	4	3	1	112
44	1	5	1	48
45	3	13	1	171
46	2	1	0	218
47	0	0	0	228
48	4	0	0	228
49	7	4	0	32
50	71	6	1	3
51	12	5	0	229
52	3	1	1	12
53	4	0	1	26
54	22	2	1	12
55	17	14	0	221
56	19	2	0	182
57	12	1	0	30
58	13	2	1	77
59	12	5	0	71
60	49	142	1	5
61	2	9	0	15
62	7	20	0	160
63	2	0	0	144
64	9	5	1	4
65	14	2	0	122
66	0	26	0	30
67	205	153	0	224
68	108	155	0	96
69	128	198	0	163
70	151	152	1	28
71	128	210	0	216
72	149	136	1	148
73	26	16	1	223
74	120	113	0	183
75	167	63	0	34
76	246	3	0	57
77	.	.	0	144
78	42	25	0	86
79	172	27	1	77
80	133	3	1	4
81	8	9	1	4
82	276	19	0	87
83	201	11	1	153
84	31	12	0	143
85	13	11	0	80
86	132	14	0	121
87	187	14	0	2
88	21	2	0	220
89	192	21	1	12
90	80	2	0	246
91	108	0	0	9
92	24	2	0	34
93	4	14	1	7
94	20	7	0	158
95	175	0	0	213
96	260	0	0	144
97	2	2	0	60
98	42	1	0	73
99	118	1	0	58
100	11	1	0	15
101	28	34	0	23
102	4	15	0	148
103	4	9	1	11
104	99	1	0	192
105	59	1	1	157
106	24	22	1	50
107	13	28	0	2
108	12	16	1	241
109	17	9	0	127
110	90	5	0	162
111	107	5	0	202
112	94	5	0	200
113	187	1	1	4
114	18	13	1	8
115	24	0	0	199
116	28	0	0	111
117	57	20	0	132
118	45	7	1	8
119	51	1	0	1
120	259	25	1	195
121	76	2	0	209
122	61	0	1	188
123	96	0	0	208
124	208	52	0	2
125	14	0	0	129
126	6	4	0	80
127	26	0	0	4
128	157	0	0	199
129	276	0	0	65
130	297	18	0	73
131	279	40	0	208
132	293	1	1	34
133	173	19	1	158
134	277	17	1	157
135	245	36	0	197
136	258	17	1	34
137	260	2	0	215
138	105	3	0	126
139	270	19	1	18
140	245	19	0	159
141	285	2	0	195
142	244	0	0	206
143	14	0	0	187
144	139	1	0	189
145	283	12	0	127
146	231	4	0	156
147	148	0	0	17
148	33	3	1	38
149	92	0	0	56
150	222	10	1	145
151	122	41	0	203
152	48	2	0	19
153	234	0	1	4
154	112	2	1	21
155	158	0	1	84
156	45	0	0	148
157	23	2	0	199
158	9	4	0	145
159	97	5	0	109
160	77	13	0	141
161	20	2	0	196
162	25	0	0	202
163	8	8	1	29
164	44	0	0	201
165	48	0	0	201
166	3	0	0	204
167	2	0	1	155
168	58	0	0	135
169	36	1	0	151
170	144	0	0	79
171	48	0	0	31
172	45	0	0	194
173	27	0	0	198
174	41	0	0	107
175	85	0	1	32
176	0	0	1	130
177	28	1	0	240
178	0	0	0	194
179	3	0	1	6
180	21	4	0	125
181	3	0	0	165
182	0	0	0	22
183	59	2	0	131
184	5	0	1	155
185	19	0	0	164
186	2	1	1	117
187	9	1	1	27
188	6	3	0	160
189	8	3	1	120
190	148	1	1	4
191	2	1	0	115
192	7	1	0	194
193	8	0	0	2
194	31	0	0	95
195	143	0	1	1
196	25	20	1	170
197	5	1	0	108
198	108	0	0	1
199	0	0	1	126
200	12	12	1	2
201	16	8	1	48
202	7	7	0	194
203	141	0	0	100
204	1	15	0	157
205	22	2	1	35
206	112	5	0	119
207	134	0	0	99
208	2	0	0	121
209	130	1	0	10
210	144	1	0	42
211	80	0	0	192
212	.	.	0	144
213	47	11	0	71
214	76	17	0	117
215	116	1	0	159
216	95	2	0	186
217	86	82	0	155
218	56	43	0	289
219	63	131	0	124
220	54	157	1	11
221	149	0	1	3
222	101	12	1	152
223	24	103	0	82
224	15	100	1	26
225	197	50	1	149
226	200	1	1	83
227	100	30	0	187
228	121	38	0	22
229	14	60	0	104
230	132	6	0	186
231	78	0	0	119
232	62	4	0	143
233	43	38	0	186
234	9	9	1	48
235	74	1	0	9
236	42	0	0	80
237	59	0	1	3
238	107	14	1	29
239	3	3	0	175
240	35	2	1	28
241	18	6	1	1
242	138	0	0	183
243	1	1	1	101
244	61	1	0	131
245	2	0	0	182
246	22	0	0	140
247	13	1	0	91
248	32	2	0	65
249	4	8	1	29
250	1	1	0	30
251	0	0	0	86
252	15	1	1	130
253	1	1	1	16
254	5	20	0	37
255	4	0	1	14
256	21	4	0	105
257	2	0	0	169
258	8	0	0	176
259	37	0	1	25
260	3	12	0	171
261	7	0	1	118
262	6	0	0	71
263	15	0	0	175
264	27	1	1	63
265	31	17	0	150
266	8	1	1	116
267	8	1	0	69
268	6	3	1	5
269	0	1	0	117
270	27	1	1	17
271	58	4	1	157
272	31	1	1	144
273	7	0	0	168
274	10	0	1	6
275	3	0	1	50
276	68	0	0	135
277	5	0	0	29
278	1	0	0	167
279	33	3	1	80
280	32	0	0	129
281	91	0	0	126
282	33	1	0	160
283	37	8	1	13
284	23	1	1	4
285	3	8	1	51
286	36	45	0	159
287	152	0	1	10
288	118	2	1	31
289	52	0	1	14
290	33	0	0	46
291	5	0	0	19
292	129	2	1	43
293	53	3	0	159
294	29	4	0	90
295	18	10	1	40
296	40	1	0	164
297	13	0	0	160
298	2	4	1	112
299	59	1	0	164
300	40	10	1	105
301	23	4	1	48
302	16	3	0	158
303	72	1	1	3
304	72	22	1	79
305	20	23	1	33
306	6	6	1	113
307	5	1	0	124
308	1	106	0	26
309	10	9	0	140
310	120	13	0	145
311	29	10	0	13
312	14	0	1	97
313	16	73	0	149
314	82	0	0	156
315	195	5	1	3
316	97	106	1	35
317	190	4	0	125
318	65	53	1	21
319	4	15	0	157
320	15	0	1	23
321	45	0	1	2
322	75	0	0	24
323	201	22	0	159
324	72	1	0	24
325	50	1	1	30
326	154	1	1	147
327	71	7	0	7
328	15	2	0	119
329	21	8	1	21
330	120	15	0	153
331	110	1	0	152
332	200	0	1	5
333	26	3	1	48
334	79	0	0	147
335	158	3	0	146
336	58	0	1	41
337	55	2	0	63
338	7	10	1	83
339	80	0	0	147
340	66	2	0	127
341	155	0	0	1
342	167	139	1	112
343	145	0	1	24
344	20	0	0	116
345	207	1	1	75
346	182	11	0	123
347	81	2	1	26
348	7	2	0	9
349	66	0	0	123
350	121	0	0	125
351	78	21	1	34
352	64	16	0	145
353	216	2	0	46
354	118	1	0	66
355	119	0	0	71
356	55	1	1	58
357	51	1	1	91
358	99	0	1	31
359	156	0	0	122
360	92	0	1	3
361	144	0	0	130
362	19	0	0	120
363	244	9	1	17
364	101	2	1	45
365	52	0	1	44
366	110	5	0	135
367	6	1	0	127
368	56	12	1	7
369	69	0	1	33
370	62	0	1	53
371	223	0	1	51
372	74	1	0	123
373	115	1	1	24
374	91	0	0	135
375	57	0	1	7
376	29	1	0	135
377	31	21	0	128
378	6	1	0	131
379	166	148	1	7
380	291	0	1	30
381	75	0	0	122
382	220	2	1	58
383	24	26	1	12
384	48	19	1	18
385	54	7	1	91
386	125	24	1	17
387	42	3	0	129
388	16	4	1	22
389	65	0	0	43
390	12	10	0	127
391	17	20	0	7
392	19	21	0	117
393	209	10	0	135
394	183	12	0	110
395	139	41	0	69
396	13	45	0	107
397	51	1	0	119
398	29	2	0	125
399	233	168	0	57
400	242	0	1	36
