# Supplementary material for: Phosphorylation of TFCP2L1 by CDK1 is required for stem cell pluripotency and bladder carcinogenesis
Source: EMBO Mol Med. 2019 Nov 11;12(1):e10880. doi: 10.15252/emmm.201910880 (PMC6949511; doi:10.15252/emmm.201910880)
Supplement: Supplementary file 11 — Source Data for Figure 5 [file EMMM-12-e10880-s009.zip › Heoetal_Source_data_fig5/Heoetal_Source_data_Fig_5.xlsx]

## Sheet: Fig 5B
n=4
	empty				sh_hTFCP2L1-#1				sh_hTFCP2L1-#1+sh_hCDK1-#1				hTFCP2L1				hTFCP2L1+hCDK1
0	1.03373	1.00912	1.00912	1.01333	1.02552	1.00091	1.03373	1.00783	1.08295	1.06655	1.05834	1.06932	1.04193	1.02552	1.06655	1.04453	1.01732	1.03373	1.01732	1.02331
1	1.27985	1.18961	1.34549	1.29332	1.12397	1.1732	1.22243	1.15793	1.11577	1.1732	1.14038	1.09456	1.40292	1.43573	1.46035	1.35112	1.47676	1.5752	1.54239	1.29327
2	1.20602	1.22243	1.29626	1.16328	1.11577	1.09116	1.14859	1.11345	1.09936	1.06655	1.08295	1.05983	1.48496	1.5752	1.55059	1.2479	1.59982	1.63263	1.54239	1.57654
3	1.39471	1.45214	1.35369	1.38128	1.00091	1.00091	1.00912	1.0009	1.00912	1.01732	1.04193	1.01814	1.62443	1.63263	1.64084	1.51984	1.87056	1.9608	1.88696	1.90159
4	1.50137	1.51778	1.54239	1.52571	0.943482	0.951686	0.910666	0.920734	0.976299	0.992707	0.951686	0.965684	1.72288	1.73108	1.7557	1.6188	2.09207	2.1577	2.16591	2.13458
5	1.5588	1.46035	1.50957	1.51875	0.902461	0.894257	0.845032	0.884522	0.935278	0.927074	0.902461	0.914767	1.84594	1.86235	1.86235	1.85797	3.14221	2.51048	2.51869	2.73578
Bonferroni's multiple comparisons test	Mean Diff.	95.00% CI of diff.	Significant?	Summary	Adjusted P Value
0
sh_hTFCP2L1-#1 vs. empty	0.000676	-0.1611 to 0.1624	No	ns	>0.9999
sh_hTFCP2L1-#1+sh_hCDK1-#1 vs. empty	0.05297	-0.1088 to 0.2147	No	ns	>0.9999
hTFCP2L1 vs. empty	0.02831	-0.1334 to 0.1901	No	ns	>0.9999
hTFCP2L1+hCDK1 vs. empty	0.006597	-0.1552 to 0.1683	No	ns	>0.9999
1
sh_hTFCP2L1-#1 vs. empty	-0.1077	-0.2694 to 0.05407	No	ns	0.9022
sh_hTFCP2L1-#1+sh_hCDK1-#1 vs. empty	-0.1461	-0.3078 to 0.01566	No	ns	0.1252
hTFCP2L1 vs. empty	0.1355	-0.02629 to 0.2972	No	ns	0.2252
hTFCP2L1+hCDK1 vs. empty	0.1948	0.03309 to 0.3566	Yes	**	0.0059
2
sh_hTFCP2L1-#1 vs. empty	-0.1048	-0.2665 to 0.05700	No	ns	>0.9999
sh_hTFCP2L1-#1+sh_hCDK1-#1 vs. empty	-0.1448	-0.3066 to 0.01693	No	ns	0.1345
hTFCP2L1 vs. empty	0.2427	0.08092 to 0.4044	Yes	***	0.0002
hTFCP2L1+hCDK1 vs. empty	0.3658	0.2041 to 0.5276	Yes	****	<0.0001
3
sh_hTFCP2L1-#1 vs. empty	-0.3925	-0.5542 to -0.2307	Yes	****	<0.0001
sh_hTFCP2L1-#1+sh_hCDK1-#1 vs. empty	-0.3738	-0.5356 to -0.2121	Yes	****	<0.0001
hTFCP2L1 vs. empty	0.209	0.04723 to 0.3707	Yes	**	0.0022
hTFCP2L1+hCDK1 vs. empty	0.5095	0.3478 to 0.6713	Yes	****	<0.0001
4
sh_hTFCP2L1-#1 vs. empty	-0.5902	-0.7519 to -0.4284	Yes	****	<0.0001
sh_hTFCP2L1-#1+sh_hCDK1-#1 vs. empty	-0.5502	-0.7120 to -0.3885	Yes	****	<0.0001
hTFCP2L1 vs. empty	0.1853	0.02355 to 0.3471	Yes	*	0.0112
hTFCP2L1+hCDK1 vs. empty	0.6158	0.4540 to 0.7775	Yes	****	<0.0001
5
sh_hTFCP2L1-#1 vs. empty	-0.6303	-0.7920 to -0.4685	Yes	****	<0.0001
sh_hTFCP2L1-#1+sh_hCDK1-#1 vs. empty	-0.592	-0.7537 to -0.4302	Yes	****	<0.0001
hTFCP2L1 vs. empty	0.3453	0.1835 to 0.5070	Yes	****	<0.0001
hTFCP2L1+hCDK1 vs. empty	1.215	1.053 to 1.377	Yes	****	<0.0001

## Sheet: Fig 5C
n=4
	empty				sh_hTFCP2L1-C1				hTFCP2L1				hTFCP2L1+hCDK1
0	1.0032	1.008	1.032	1.021	0.7568	0.7344	0.7696	0.7326	1.45375	1.41244	1.49917	1.33215	1.54609	1.50288	1.54609	1.39457
1	1.8832	1.824	1.9952	1.8111	1.0112	1.296	1.0656	1.0235	2.25909	2.35407	2.23844	1.93451	2.41517	2.43438	2.54001	2.13521
3	3.4448	3.6256	3.1216	3.2231	2.3568	2.3792	2.5184	2.4365	5.64565	5.53001	5.51762	5.21179	5.59859	5.44494	5.46895	5.47829
5	4.68728	4.52275	4.64527	4.51256	2.5152	2.8976	2.9136	2.7341	9.85903	9.71366	9.80617	9.66612	11.201	11.2087	10.6671	11.3111
Bonferroni's multiple comparisons test	Mean Diff.	95.00% CI of diff.	Significant?	Summary	Adjusted P Value
0
sh_hTFCP2L1-C1 vs. empty	-0.2677	-0.5724 to 0.03699	No	ns	0.1325
hTFCP2L1 vs. empty	0.4083	0.1036 to 0.7130	Yes	**	0.0024
hTFCP2L1+hCDK1 vs. empty	0.4814	0.1767 to 0.7860	Yes	***	0.0002
1
sh_hTFCP2L1-C1 vs. empty	-0.7793	-1.084 to -0.4746	Yes	****	<0.0001
hTFCP2L1 vs. empty	0.3182	0.01347 to 0.6228	Yes	*	0.0345
hTFCP2L1+hCDK1 vs. empty	0.5028	0.1981 to 0.8075	Yes	***	0.0001
3
sh_hTFCP2L1-C1 vs. empty	-0.9311	-1.236 to -0.6264	Yes	****	<0.0001
hTFCP2L1 vs. empty	2.122	1.818 to 2.427	Yes	****	<0.0001
hTFCP2L1+hCDK1 vs. empty	2.144	1.839 to 2.449	Yes	****	<0.0001
5
sh_hTFCP2L1-C1 vs. empty	-1.827	-2.132 to -1.522	Yes	****	<0.0001
hTFCP2L1 vs. empty	5.169	4.865 to 5.474	Yes	****	<0.0001
hTFCP2L1+hCDK1 vs. empty	6.505	6.200 to 6.810	Yes	****	<0.0001

## Sheet: Fig 5E
n=4
		empty				TFCP2L1				shTFCP2L1-c1				shTFCP2L1-c2
5637 (Basal)	1d (5637)	1.08217	1.11439	1.13319	1.11215	1.91729	1.8797	1.91729	1.65315	1.51987	1.54071	1.47562	1.35261	1.50451	1.52664	1.55349	1.30415
	3d (5637)	3.34318	3.62245	3.56606	3.54243	5.45918	5.39474	5.50215	5.23166	2.94576	3.06659	3.10687	2.81533	3.14715	3.11761	3.10981	3.23513
	5d (5637)	4.32868	5.04296	5.21751	5.12355	8.03437	8.00752	7.70677	7.82267	3.20355	3.37809	3.4855	3.11345	3.50698	3.85875	3.75481	3.64591
HT1197 (Basal)	1d (HT1197)	1.27504	1.30585	1.29815	1.21311	1.73729	1.64484	1.78737	1.55752	1.23652	1.2057	1.28659	1.15662	1.33667	1.31356	1.37134	1.31415
	3d (HT1197)	2.25347	2.3228	2.3151	2.12235	3.66333	3.5131	3.62866	3.58934	1.73729	1.77581	1.71418	1.5582	1.96841	1.83359	1.97226	1.86546
	5d (HT1197)	4.91911	4.96148	4.55701	4.82315	5.54699	5.50847	5.4584	5.31369	2.88521	3.05085	2.64638	2.77313	3.39368	3.37442	3.12019	3.28358
HT1376 (Luminal)	1d (HT1376)	1.38113	1.31061	1.31132	1.35316	1.79517	1.73479	1.79052	1.61441	1.22387	1.28658	1.24942	1.13358	1.36308	1.38644	1.34217	1.36507
	3d (HT1376)	2.84719	2.80539	2.50581	2.45431	3.62053	3.69949	3.86205	3.73214	1.81607	1.95077	1.95309	1.85668	2.35485	2.58244	2.44078	2.34577
	5d (HT1376)	2.97492	3.03762	3.07942	2.85688	4.46354	4.42638	4.45657	4.43552	2.08314	2.07617	2.13888	2.01334	2.53367	2.60334	2.83093	2.63163
RT4 (NMIBC)	1d (RT4)	1.19255	1.24009	1.29556	1.19346	1.83439	1.86212	1.87005	1.61344	1.43027	1.32726	1.49968	1.35156	1.48288	1.42742	1.51704	1.32269
	3d (RT4)	2.73772	2.76149	2.61886	2.52453	3.61727	3.62124	3.61331	3.51524	2.12758	2.14342	2.19493	2.02453	2.20285	2.23455	2.42296	2.35185
	5d (RT4)	4.36212	4.65135	4.64342	4.14323	5.75673	5.72504	5.81616	5.55112	2.32567	2.45246	2.50792	2.21661	3.40729	3.71236	3.4271	3.50772
Bonferroni's multiple comparisons test	Mean Diff.	95.00% CI of diff.	Significant?	Summary	Adjusted P Value
1d (5637)
empty vs. TFCP2L1	-0.7314	-0.9436 to -0.5192	Yes	****	<0.0001
empty vs. shTFCP2L1-c1	-0.3617	-0.5739 to -0.1495	Yes	***	0.0002
empty vs. shTFCP2L1-c2	-0.3617	-0.5739 to -0.1495	Yes	***	0.0002
3d (5637)
empty vs. TFCP2L1	-1.878	-2.091 to -1.666	Yes	****	<0.0001
empty vs. shTFCP2L1-c1	0.5349	0.3227 to 0.7471	Yes	****	<0.0001
empty vs. shTFCP2L1-c2	0.3661	0.1539 to 0.5783	Yes	***	0.0002
5d (5637)
empty vs. TFCP2L1	-2.965	-3.177 to -2.752	Yes	****	<0.0001
empty vs. shTFCP2L1-c1	1.633	1.421 to 1.845	Yes	****	<0.0001
empty vs. shTFCP2L1-c2	1.237	1.024 to 1.449	Yes	****	<0.0001
1d (HT1197)
empty vs. TFCP2L1	-0.4087	-0.6209 to -0.1965	Yes	****	<0.0001
empty vs. shTFCP2L1-c1	0.05168	-0.1605 to 0.2639	No	ns	>0.9999
empty vs. shTFCP2L1-c2	-0.06089	-0.2731 to 0.1513	No	ns	>0.9999
3d (HT1197)
empty vs. TFCP2L1	-1.345	-1.557 to -1.133	Yes	****	<0.0001
empty vs. shTFCP2L1-c1	0.5571	0.3449 to 0.7692	Yes	****	<0.0001
empty vs. shTFCP2L1-c2	0.3435	0.1313 to 0.5557	Yes	***	0.0004
5d (HT1197)
empty vs. TFCP2L1	-0.6417	-0.8539 to -0.4295	Yes	****	<0.0001
empty vs. shTFCP2L1-c1	1.976	1.764 to 2.188	Yes	****	<0.0001
empty vs. shTFCP2L1-c2	1.522	1.310 to 1.734	Yes	****	<0.0001
1d (HT1376)
empty vs. TFCP2L1	-0.3947	-0.6069 to -0.1825	Yes	****	<0.0001
empty vs. shTFCP2L1-c1	0.1157	-0.09649 to 0.3279	No	ns	0.566
empty vs. shTFCP2L1-c2	-0.02513	-0.2373 to 0.1870	No	ns	>0.9999
3d (HT1376)
empty vs. TFCP2L1	-1.075	-1.288 to -0.8632	Yes	****	<0.0001
empty vs. shTFCP2L1-c1	0.759	0.5468 to 0.9712	Yes	****	<0.0001
empty vs. shTFCP2L1-c2	0.2222	0.01003 to 0.4344	Yes	*	0.0368
5d (HT1376)
empty vs. TFCP2L1	-1.458	-1.670 to -1.246	Yes	****	<0.0001
empty vs. shTFCP2L1-c1	0.9093	0.6971 to 1.122	Yes	****	<0.0001
empty vs. shTFCP2L1-c2	0.3373	0.1251 to 0.5495	Yes	***	0.0005
1d (RT4)
empty vs. TFCP2L1	-0.5646	-0.7768 to -0.3524	Yes	****	<0.0001
empty vs. shTFCP2L1-c1	-0.1718	-0.3840 to 0.04040	No	ns	0.1554
empty vs. shTFCP2L1-c2	-0.2071	-0.4193 to 0.005092	No	ns	0.0582
3d (RT4)
empty vs. TFCP2L1	-0.9311	-1.143 to -0.7189	Yes	****	<0.0001
empty vs. shTFCP2L1-c1	0.538	0.3259 to 0.7502	Yes	****	<0.0001
empty vs. shTFCP2L1-c2	0.3576	0.1454 to 0.5698	Yes	***	0.0002
5d (RT4)
empty vs. TFCP2L1	-1.262	-1.474 to -1.050	Yes	****	<0.0001
empty vs. shTFCP2L1-c1	2.074	1.862 to 2.287	Yes	****	<0.0001
empty vs. shTFCP2L1-c2	0.9364	0.7242 to 1.149	Yes	****	<0.0001

## Sheet: Fig 5F
n=6
	EMPTY						TFCP2L1						TFCP2L1 + CDK1						shTFCP2L1-C1						shTFCP2L1-C2
Day2	61.464	61.565	62.496	71.678	72.111	74.964	97.113	97.99	100.289	101.445	101.599	102.526	85.5	90.755	109.936	109.974	110.842	111.983	37.454	36.334	39.777	41.846	42.687	45.333	47.347	50.772	52.747	53.35	53.55	57.889
Day3	77.345	79.398	82.149	83.958	67.987	69.908	101.98	104.137	105.603	110.979	112.079	115.162	102.076	104.077	109.211	110.955	122.732	131.993	57.889	58.682	59.18	56.694	53.233	57.442	64.622	71.765	66.959	63.358	64	66.826
Bonferroni's multiple comparisons test	Mean Diff.	95.00% CI of diff.	Significant?	Summary	Adjusted P Value			Bonferroni's multiple comparisons test	Mean Diff.	95.00% CI of diff.	Significant?	Summary	Adjusted P Value
Day2								Day2
EMPTY vs. TFCP2L1	-32.78	-42.51 to -23.05	Yes	****	<0.0001			TFCP2L1 vs. EMPTY	32.78	23.05 to 42.51	Yes	****	<0.0001
EMPTY vs. TFCP2L1 + CDK1	-35.79	-45.51 to -26.06	Yes	****	<0.0001			TFCP2L1 vs. TFCP2L1 + CDK1	-3.005	-12.73 to 6.722	No	ns	>0.9999
EMPTY vs. shTFCP2L1-C1	26.81	17.08 to 36.53	Yes	****	<0.0001			TFCP2L1 vs. shTFCP2L1-C1	59.59	49.86 to 69.31	Yes	****	<0.0001
EMPTY vs. shTFCP2L1-C2	14.77	5.044 to 24.50	Yes	**	0.001			TFCP2L1 vs. shTFCP2L1-C2	47.55	37.82 to 57.28	Yes	****	<0.0001
Day3								Day3
EMPTY vs. TFCP2L1	-31.53	-41.26 to -21.81	Yes	****	<0.0001			TFCP2L1 vs. EMPTY	31.53	21.81 to 41.26	Yes	****	<0.0001
EMPTY vs. TFCP2L1 + CDK1	-36.72	-46.44 to -26.99	Yes	****	<0.0001			TFCP2L1 vs. TFCP2L1 + CDK1	-5.184	-14.91 to 4.542	No	ns	0.6935
EMPTY vs. shTFCP2L1-C1	19.6	9.878 to 29.33	Yes	****	<0.0001			TFCP2L1 vs. shTFCP2L1-C1	51.14	41.41 to 60.86	Yes	****	<0.0001
EMPTY vs. shTFCP2L1-C2	10.54	0.8094 to 20.26	Yes	*	0.0284			TFCP2L1 vs. shTFCP2L1-C2	42.07	32.34 to 51.79	Yes	****	<0.0001

## Sheet: Fig 5G
n=6
		empty						TFCP2L1						shTFCP2L1-C1						shTFCP2L1-C2
5637 (Basal)	3d (5637)	88.51	80.498	80.498	87.207	86.954	88.091	130.729	141.354	142.425	137.383	142.369	142.706	14.422	10.75	13.728	11.314	13.132	11.47	16	16.221	14.36	15.202	16	14.907
	4d (5637)	141.598	135.248	139.832	135.418	125.483	140.801	198.96	187.542	181.648	185.054	193.396	186.132	60	67.515	75.918	65.388	71.268	70.174	76.837	75.141	82.073	79.286	76.327	76.327
	5d (5637)	179.449	157.842	166.571	176.918	176.4	167.084	247.342	241.346	214.646	230.673	260.686	249.802	105.468	99.644	91.545	111.531	108.525	103.219	112.016	126.442	110.474	110.955	115.478	119.77
	6d (5637)	190.465	187.257	193.383	189.763	186.938	183.848	302.452	308.691	305.133	314.721	309.555	316.128	120.362	115.693	125.906	129.443	136.789	118.809	150.673	160.986	147.271	145.137	151.273	151.988
	7d (5637)	244.675	245.284	245.652	234.785	234.009	224.009	374.001	391.68	372.302	359.462	381.21	368.751	116.181	97.867	62.201	60.959	81.566	93.349	119.821	120.83	122.376	121.396	130	119.754
HT1197 (Basal)	3d (HT1197)	72.749	78.712	77.437	79.218	74.536	77.161	102.554	103.116	104.316	104.35	103.529	101.657	57.559	54.626	51.01	59.775	46.098	53.6	62.682	63.891	62.37	63.506	62.936	61.62
	4d (HT1197)	91.122	90.998	90.943	90.157	91.894	92.248	126.945	123.896	135.741	130.148	121.963	116.696	75.432	66.038	64.444	64.291	72.785	69.836	79.925	76.922	76.538	76.381	79.404	80.056
	5d (HT1197)	113.451	114.698	113.365	124.522	120.569	115.023	155.766	147.898	151.625	145.039	156.518	146.211	87.419	87.846	89.202	89.588	85.428	97.165	105.773	92.087	93.536	90.874	97.17	105.646
	6d (HT1197)	151.241	156.614	156.621	157.415	150.258	152.925	189.634	193.531	186.489	189.794	189.519	174.997	101.02	103.817	84.646	101.272	99.368	93.086	105.423	115	107.713	118.849	105.683	114.337
	7d (HT1197)	193.228	214.865	189.713	190.401	216.366	196.267	243.329	236.034	249.622	236.718	249.39	240.983	112.361	112.071	120	125.925	118.004	109.385	131.939	129.63	124.197	129.757	123.434	129.035
HT1376 (Luminal)	3d (HT1376)	75.801	82.03	78.746	70.679	75.672	77.677	106.174	110.216	110.891	112.071	107.373	105.342	46.024	46.359	39.997	40.364	51.464	46.513	58.545	54.275	57.699	58.847	61.391	56.918
	4d (HT1376)	95.74	103.726	97.88	100.036	102.068	96.83	156.142	146.576	158.617	156.205	163.109	157.175	81.566	63.963	79.158	82.3	78.492	69.065	86.977	84.386	87.898	84.593	84.006	84.528
	5d (HT1376)	158.717	161.024	143.487	144.622	160.986	161.289	207.632	208.721	209.601	200.444	205.567	207.765	79.812	61.717	61.033	70.406	78.39	77.201	86.729	84.054	85.709	88.284	83.193	86.977
	6d (HT1376)	188.038	184.872	186.9	183.734	185.031	186.29	260.802	257.999	250.73	262.345	250.996	252.088	62.073	63.411	62.626	66.098	65.376	59.304	68.029	70.859	76.026	71.176	72.45	69.354
	7d (HT1376)	221.59	212.519	212.297	212.641	221.068	219.79	309.945	308.026	313.637	305.493	308.392	302.643	51.049	59.812	58.39	52.152	52.098	50.456	63.376	60.208	69.771	69.006	68	69.31
RT4 (NMIBC)	3d (RT4)	108.722	109.333	103.004	116.855	107.67	106.875	158.935	147.271	165.602	160.1	157.068	145.215	59.464	60.033	60.008	45.695	58.6	60.828	63.953	60.299	60.374	67.052	67.201	67.417
	4d (RT4)	143.784	141.069	145.602	146.86	143.827	145.846	201.558	196.295	200.111	215.312	210.962	203.795	79.158	81.271	79.31	75.584	80.281	77.162	83.241	89.107	85.703	96.509	88.459	85.288
	5d (RT4)	188.17	164.579	168.359	187.621	176.005	173.564	292.985	299.451	306.382	298.872	298.693	289.213	89.454	103.465	84.172	104.35	108.522	109.786	109.238	119.883	110.82	117.648	114.634	115.382
	6d (RT4)	202.654	196.684	203.725	203.756	212.933	210.519	366.63	366.499	366.579	359.778	362.608	365.888	104.278	93.301	97.293	94.34	100.344	108.853	117.712	117.953	127.988	121.433	128.222	108.227
	7d (RT4)	245.348	265.665	252.039	255.169	252.229	253.617	425.208	422.869	401.9	414.304	413.817	405.842	84.723	73.007	68.622	68.469	71.84	80.112	100.802	87.298	92.027	88.023	99.323	91.924
Bonferroni's multiple comparisons test	Mean Diff.	95.00% CI of diff.	Significant?	Summary	Adjusted P Value			Bonferroni's multiple comparisons test	Mean Diff.	95.00% CI of diff.	Significant?	Summary	Adjusted P Value
3d (5637)								3d (5637)
empty vs. TFCP2L1	-54.2	-62.94 to -45.47	Yes	****	<0.0001			TFCP2L1 vs. empty	54.2	45.47 to 62.94	Yes	****	<0.0001
empty vs. shTFCP2L1-C1	72.82	64.09 to 81.56	Yes	****	<0.0001			TFCP2L1 vs. shTFCP2L1-C1	127	118.3 to 135.8	Yes	****	<0.0001
empty vs. shTFCP2L1-C2	69.84	61.11 to 78.58	Yes	****	<0.0001			TFCP2L1 vs. shTFCP2L1-C2	124	115.3 to 132.8	Yes	****	<0.0001
4d (5637)								4d (5637)
empty vs. TFCP2L1	-52.39	-61.13 to -43.66	Yes	****	<0.0001			TFCP2L1 vs. empty	52.39	43.66 to 61.13	Yes	****	<0.0001
empty vs. shTFCP2L1-C1	68.02	59.29 to 76.75	Yes	****	<0.0001			TFCP2L1 vs. shTFCP2L1-C1	120.4	111.7 to 129.1	Yes	****	<0.0001
empty vs. shTFCP2L1-C2	58.73	50.00 to 67.47	Yes	****	<0.0001			TFCP2L1 vs. shTFCP2L1-C2	111.1	102.4 to 119.9	Yes	****	<0.0001
5d (5637)								5d (5637)
empty vs. TFCP2L1	-70.04	-78.77 to -61.30	Yes	****	<0.0001			TFCP2L1 vs. empty	70.04	61.30 to 78.77	Yes	****	<0.0001
empty vs. shTFCP2L1-C1	67.39	58.65 to 76.12	Yes	****	<0.0001			TFCP2L1 vs. shTFCP2L1-C1	137.4	128.7 to 146.2	Yes	****	<0.0001
empty vs. shTFCP2L1-C2	54.85	46.12 to 63.59	Yes	****	<0.0001			TFCP2L1 vs. shTFCP2L1-C2	124.9	116.2 to 133.6	Yes	****	<0.0001
6d (5637)								6d (5637)
empty vs. TFCP2L1	-120.8	-129.6 to -112.1	Yes	****	<0.0001			TFCP2L1 vs. empty	120.8	112.1 to 129.6	Yes	****	<0.0001
empty vs. shTFCP2L1-C1	64.11	55.37 to 72.84	Yes	****	<0.0001			TFCP2L1 vs. shTFCP2L1-C1	184.9	176.2 to 193.7	Yes	****	<0.0001
empty vs. shTFCP2L1-C2	37.39	28.65 to 46.12	Yes	****	<0.0001			TFCP2L1 vs. shTFCP2L1-C2	158.2	149.5 to 167.0	Yes	****	<0.0001
7d (5637)								7d (5637)
empty vs. TFCP2L1	-136.5	-145.2 to -127.8	Yes	****	<0.0001			TFCP2L1 vs. empty	136.5	127.8 to 145.2	Yes	****	<0.0001
empty vs. shTFCP2L1-C1	152.7	144.0 to 161.4	Yes	****	<0.0001			TFCP2L1 vs. shTFCP2L1-C1	289.2	280.5 to 297.9	Yes	****	<0.0001
empty vs. shTFCP2L1-C2	115.7	107.0 to 124.4	Yes	****	<0.0001			TFCP2L1 vs. shTFCP2L1-C2	252.2	243.5 to 260.9	Yes	****	<0.0001
3d (HT1197)								3d (HT1197)
empty vs. TFCP2L1	-26.62	-35.35 to -17.88	Yes	****	<0.0001			TFCP2L1 vs. empty	26.62	17.88 to 35.35	Yes	****	<0.0001
empty vs. shTFCP2L1-C1	22.86	14.12 to 31.59	Yes	****	<0.0001			TFCP2L1 vs. shTFCP2L1-C1	49.48	40.74 to 58.21	Yes	****	<0.0001
empty vs. shTFCP2L1-C2	13.8	5.068 to 22.54	Yes	***	0.0005			TFCP2L1 vs. shTFCP2L1-C2	40.42	31.69 to 49.15	Yes	****	<0.0001
4d (HT1197)								4d (HT1197)
empty vs. TFCP2L1	-34.67	-43.41 to -25.94	Yes	****	<0.0001			TFCP2L1 vs. empty	34.67	25.94 to 43.41	Yes	****	<0.0001
empty vs. shTFCP2L1-C1	22.42	13.69 to 31.16	Yes	****	<0.0001			TFCP2L1 vs. shTFCP2L1-C1	57.09	48.36 to 65.83	Yes	****	<0.0001
empty vs. shTFCP2L1-C2	13.02	4.289 to 21.76	Yes	**	0.0011			TFCP2L1 vs. shTFCP2L1-C2	47.69	38.96 to 56.43	Yes	****	<0.0001
5d (HT1197)								5d (HT1197)
empty vs. TFCP2L1	-33.57	-42.31 to -24.84	Yes	****	<0.0001			TFCP2L1 vs. empty	33.57	24.84 to 42.31	Yes	****	<0.0001
empty vs. shTFCP2L1-C1	27.5	18.76 to 36.23	Yes	****	<0.0001			TFCP2L1 vs. shTFCP2L1-C1	61.07	52.33 to 69.80	Yes	****	<0.0001
empty vs. shTFCP2L1-C2	19.42	10.69 to 28.16	Yes	****	<0.0001			TFCP2L1 vs. shTFCP2L1-C2	53	44.26 to 61.73	Yes	****	<0.0001
6d (HT1197)								6d (HT1197)
empty vs. TFCP2L1	-33.15	-41.88 to -24.41	Yes	****	<0.0001			TFCP2L1 vs. empty	33.15	24.41 to 41.88	Yes	****	<0.0001
empty vs. shTFCP2L1-C1	56.98	48.24 to 65.71	Yes	****	<0.0001			TFCP2L1 vs. shTFCP2L1-C1	90.13	81.39 to 98.86	Yes	****	<0.0001
empty vs. shTFCP2L1-C2	43.01	34.28 to 51.75	Yes	****	<0.0001			TFCP2L1 vs. shTFCP2L1-C2	76.16	67.43 to 84.89	Yes	****	<0.0001
7d (HT1197)								7d (HT1197)
empty vs. TFCP2L1	-42.54	-51.27 to -33.81	Yes	****	<0.0001			TFCP2L1 vs. empty	42.54	33.81 to 51.27	Yes	****	<0.0001
empty vs. shTFCP2L1-C1	83.85	75.12 to 92.58	Yes	****	<0.0001			TFCP2L1 vs. shTFCP2L1-C1	126.4	117.7 to 135.1	Yes	****	<0.0001
empty vs. shTFCP2L1-C2	72.14	63.41 to 80.88	Yes	****	<0.0001			TFCP2L1 vs. shTFCP2L1-C2	114.7	105.9 to 123.4	Yes	****	<0.0001
3d (HT1376)								3d (HT1376)
empty vs. TFCP2L1	-31.91	-40.64 to -23.18	Yes	****	<0.0001			TFCP2L1 vs. empty	31.91	23.18 to 40.64	Yes	****	<0.0001
empty vs. shTFCP2L1-C1	31.65	22.91 to 40.38	Yes	****	<0.0001			TFCP2L1 vs. shTFCP2L1-C1	63.56	54.82 to 72.29	Yes	****	<0.0001
empty vs. shTFCP2L1-C2	18.82	10.09 to 27.56	Yes	****	<0.0001			TFCP2L1 vs. shTFCP2L1-C2	50.73	42.00 to 59.47	Yes	****	<0.0001
4d (HT1376)								4d (HT1376)
empty vs. TFCP2L1	-56.92	-65.66 to -48.19	Yes	****	<0.0001			TFCP2L1 vs. empty	56.92	48.19 to 65.66	Yes	****	<0.0001
empty vs. shTFCP2L1-C1	23.62	14.89 to 32.36	Yes	****	<0.0001			TFCP2L1 vs. shTFCP2L1-C1	80.55	71.81 to 89.28	Yes	****	<0.0001
empty vs. shTFCP2L1-C2	13.98	5.248 to 22.72	Yes	***	0.0004			TFCP2L1 vs. shTFCP2L1-C2	70.91	62.17 to 79.64	Yes	****	<0.0001
5d (HT1376)								5d (HT1376)
empty vs. TFCP2L1	-51.6	-60.33 to -42.87	Yes	****	<0.0001			TFCP2L1 vs. empty	51.6	42.87 to 60.33	Yes	****	<0.0001
empty vs. shTFCP2L1-C1	83.59	74.86 to 92.33	Yes	****	<0.0001			TFCP2L1 vs. shTFCP2L1-C1	135.2	126.5 to 143.9	Yes	****	<0.0001
empty vs. shTFCP2L1-C2	69.2	60.46 to 77.93	Yes	****	<0.0001			TFCP2L1 vs. shTFCP2L1-C2	120.8	112.1 to 129.5	Yes	****	<0.0001
6d (HT1376)								6d (HT1376)
empty vs. TFCP2L1	-70.02	-78.75 to -61.28	Yes	****	<0.0001			TFCP2L1 vs. empty	70.02	61.28 to 78.75	Yes	****	<0.0001
empty vs. shTFCP2L1-C1	122.7	113.9 to 131.4	Yes	****	<0.0001			TFCP2L1 vs. shTFCP2L1-C1	192.7	183.9 to 201.4	Yes	****	<0.0001
empty vs. shTFCP2L1-C2	114.5	105.8 to 123.2	Yes	****	<0.0001			TFCP2L1 vs. shTFCP2L1-C2	184.5	175.8 to 193.2	Yes	****	<0.0001
7d (HT1376)								7d (HT1376)
empty vs. TFCP2L1	-91.37	-100.1 to -82.64	Yes	****	<0.0001			TFCP2L1 vs. empty	91.37	82.64 to 100.1	Yes	****	<0.0001
empty vs. shTFCP2L1-C1	162.7	153.9 to 171.4	Yes	****	<0.0001			TFCP2L1 vs. shTFCP2L1-C1	254	245.3 to 262.8	Yes	****	<0.0001
empty vs. shTFCP2L1-C2	150	141.3 to 158.8	Yes	****	<0.0001			TFCP2L1 vs. shTFCP2L1-C2	241.4	232.7 to 250.1	Yes	****	<0.0001
3d (RT4)								3d (RT4)
empty vs. TFCP2L1	-46.96	-55.69 to -38.22	Yes	****	<0.0001			TFCP2L1 vs. empty	46.96	38.22 to 55.69	Yes	****	<0.0001
empty vs. shTFCP2L1-C1	51.31	42.57 to 60.04	Yes	****	<0.0001			TFCP2L1 vs. shTFCP2L1-C1	98.26	89.53 to 107.0	Yes	****	<0.0001
empty vs. shTFCP2L1-C2	44.36	35.63 to 53.09	Yes	****	<0.0001			TFCP2L1 vs. shTFCP2L1-C2	91.32	82.58 to 100.0	Yes	****	<0.0001
4d (RT4)								4d (RT4)
empty vs. TFCP2L1	-60.17	-68.91 to -51.44	Yes	****	<0.0001			TFCP2L1 vs. empty	60.17	51.44 to 68.91	Yes	****	<0.0001
empty vs. shTFCP2L1-C1	65.7	56.97 to 74.44	Yes	****	<0.0001			TFCP2L1 vs. shTFCP2L1-C1	125.9	117.1 to 134.6	Yes	****	<0.0001
empty vs. shTFCP2L1-C2	56.45	47.71 to 65.18	Yes	****	<0.0001			TFCP2L1 vs. shTFCP2L1-C2	116.6	107.9 to 125.4	Yes	****	<0.0001
5d (RT4)								5d (RT4)
empty vs. TFCP2L1	-121.2	-130.0 to -112.5	Yes	****	<0.0001			TFCP2L1 vs. empty	121.2	112.5 to 130.0	Yes	****	<0.0001
empty vs. shTFCP2L1-C1	76.42	67.69 to 85.16	Yes	****	<0.0001			TFCP2L1 vs. shTFCP2L1-C1	197.6	188.9 to 206.4	Yes	****	<0.0001
empty vs. shTFCP2L1-C2	61.78	53.05 to 70.52	Yes	****	<0.0001			TFCP2L1 vs. shTFCP2L1-C2	183	174.3 to 191.7	Yes	****	<0.0001
6d (RT4)								6d (RT4)
empty vs. TFCP2L1	-159.6	-168.4 to -150.9	Yes	****	<0.0001			TFCP2L1 vs. empty	159.6	150.9 to 168.4	Yes	****	<0.0001
empty vs. shTFCP2L1-C1	105.3	96.58 to 114.0	Yes	****	<0.0001			TFCP2L1 vs. shTFCP2L1-C1	264.9	256.2 to 273.7	Yes	****	<0.0001
empty vs. shTFCP2L1-C2	84.79	76.06 to 93.52	Yes	****	<0.0001			TFCP2L1 vs. shTFCP2L1-C2	244.4	235.7 to 253.1	Yes	****	<0.0001
7d (RT4)								7d (RT4)
empty vs. TFCP2L1	-160	-168.7 to -151.2	Yes	****	<0.0001			TFCP2L1 vs. empty	160	151.2 to 168.7	Yes	****	<0.0001
empty vs. shTFCP2L1-C1	179.5	170.8 to 188.3	Yes	****	<0.0001			TFCP2L1 vs. shTFCP2L1-C1	339.5	330.8 to 348.3	Yes	****	<0.0001
empty vs. shTFCP2L1-C2	160.8	152.0 to 169.5	Yes	****	<0.0001			TFCP2L1 vs. shTFCP2L1-C2	320.8	312.0 to 329.5	Yes	****	<0.0001

## Sheet: Fig 5H
n=5
EMPTY	TFCP2L1	TFCP2L1 + CDK1
18	41	56
20	44	48
23	40	49
27	37	57
30	42	55
Bonferroni's multiple comparisons test	Mean Diff.	95.00% CI of diff.	Significant?	Summary	Adjusted P Value
EMPTY vs. TFCP2L1	-17.2	-24.27 to -10.13	Yes	****	<0.0001
EMPTY vs. TFCP2L1+CDK1	-29.4	-36.47 to -22.33	Yes	****	<0.0001
TFCP2L1 vs. TFCP2L1+CDK1	-12.2	-19.27 to -5.132	Yes	**	0.0013

## Sheet: Fig 5I
n=6
empty	TFCP2L1	TFCP2L1 + CDK1	shTFCP2L1-#1	shCDK1-#1
69	179	272	2	26
59	155	294	1	30
78	200	277	3	35
64	188	288	2	27
61	177	310	1	31
74	210	281	2	28
Bonferroni's multiple comparisons test	Mean Diff.	95.00% CI of diff.	Significant?	Summary	Adjusted P Value
empty vs. TFCP2L1	-117.3	-137.2 to -97.43	Yes	****	<0.0001
empty vs. TFCP2L1 + CDK1	-219.5	-239.4 to -199.6	Yes	****	<0.0001
empty vs. shTFCP2L1-#1	65.67	45.76 to 85.57	Yes	****	<0.0001
empty vs. shCDK1-#1	38	18.09 to 57.91	Yes	****	<0.0001
TFCP2L1 vs. TFCP2L1 + CDK1	-102.2	-122.1 to -82.26	Yes	****	<0.0001
TFCP2L1 vs. shTFCP2L1-#1	183	163.1 to 202.9	Yes	****	<0.0001
TFCP2L1 vs. shCDK1-#1	155.3	135.4 to 175.2	Yes	****	<0.0001
TFCP2L1 + CDK1 vs. shTFCP2L1-#1	285.2	265.3 to 305.1	Yes	****	<0.0001
TFCP2L1 + CDK1 vs. shCDK1-#1	257.5	237.6 to 277.4	Yes	****	<0.0001
shTFCP2L1-#1 vs. shCDK1-#1	-27.67	-47.57 to -7.760	Yes	**	0.0024
