# Supplementary material for: Phosphorylation of TFCP2L1 by CDK1 is required for stem cell pluripotency and bladder carcinogenesis
Source: EMBO Mol Med. 2019 Nov 11;12(1):e10880. doi: 10.15252/emmm.201910880 (PMC6949511; doi:10.15252/emmm.201910880)
Supplement: Supplementary file 12 — Source Data for Figure 6 [file EMMM-12-e10880-s010.zip › Heoetal_Source_data_fig6/Heoetal_Source_data_Fig_6.xlsx]

## Sheet: Fig 6A
n=5
	empty					empty + shCDK1					TFCP2L1_shCDK1					TFCP2L1
0d	0.997151	1.00363	1.00492	1.00147	0.992834	1.02305	0.941466	0.810671	1.01528	0.909091	1.01269	0.944056	0.925926	1.00881	0.995856	0.997583	0.999309	1.00017	1.00622	1.00104
1d	1.24191	1.20176	1.24968	1.06449	1.29371	1.13313	1.05931	0.962186	1.15773	0.949236	1.42839	1.44263	1.56307	1.48019	1.44652	1.43227	1.78451	1.86869	1.5799	1.37659
3d	1.31443	1.34162	1.46853	1.34162	1.42321	1.07097	1.14608	1.24579	0.911681	1.12147	1.60321	1.53069	1.61487	1.6071	1.46724	1.68415	1.69386	1.73854	1.67249	1.70357
Bonferroni's multiple comparisons test	Mean Diff.	95.00% CI of diff.	Significant?	Summary	Adjusted P Value			Bonferroni's multiple comparisons test	Mean Diff.	95.00% CI of diff.	Significant?	Summary	Adjusted P Value
0d								0d
empty vs. empty + shCDK1	0.06009	-0.08245 to 0.2026	No	ns	0.9027			empty + shCDK1 vs. empty	-0.06009	-0.2026 to 0.08245	No	ns	0.9027
empty vs. TFCP2L1_shCDK1	0.02253	-0.1200 to 0.1651	No	ns	>0.9999			empty + shCDK1 vs. TFCP2L1_shCDK1	-0.03756	-0.1801 to 0.1050	No	ns	>0.9999
empty vs. TFCP2L1	-0.0008634	-0.1434 to 0.1417	No	ns	>0.9999			empty + shCDK1 vs. TFCP2L1	-0.06095	-0.2035 to 0.08159	No	ns	0.8823
1d								1d
empty vs. empty + shCDK1	0.158	0.01545 to 0.3005	Yes	*	0.0252			empty + shCDK1 vs. empty	-0.158	-0.3005 to -0.01545	Yes	*	0.0252
empty vs. TFCP2L1_shCDK1	-0.2618	-0.4044 to -0.1193	Yes	***	0.0001			empty + shCDK1 vs. TFCP2L1_shCDK1	-0.4198	-0.5624 to -0.2773	Yes	****	<0.0001
empty vs. TFCP2L1	-0.3981	-0.5406 to -0.2555	Yes	****	<0.0001			empty + shCDK1 vs. TFCP2L1	-0.5561	-0.6986 to -0.4135	Yes	****	<0.0001
3d								3d
empty vs. empty + shCDK1	0.2787	0.1361 to 0.4212	Yes	****	<0.0001			empty + shCDK1 vs. empty	-0.2787	-0.4212 to -0.1361	Yes	****	<0.0001
empty vs. TFCP2L1_shCDK1	-0.1867	-0.3293 to -0.04420	Yes	**	0.0063			empty + shCDK1 vs. TFCP2L1_shCDK1	-0.4654	-0.6080 to -0.3229	Yes	****	<0.0001
empty vs. TFCP2L1	-0.3206	-0.4632 to -0.1781	Yes	****	<0.0001			empty + shCDK1 vs. TFCP2L1	-0.5993	-0.7419 to -0.4568	Yes	****	<0.0001

## Sheet: Fig 6B
n=15
	empty															empty + shCDK1															TFCP2L1 + shCDK1															TFCP2L1
2d	80.9	84.333	80.587	76.292	79.342	95.35	89.572	81.271	81.802	73.297	96.24	90.999	86.14	85.578	79.929	63.175	44.02	56.725	52.154	54.471	50.403	49.549	45.117	45.333	54.975	49.351	37.547	51.034	50.049	50.262	131.244	115.27	123.389	108.624	118.119	129.766	107.497	136.268	111.507	130.775	125.227	108.722	106.742	106.466	111.563	119.74	122.442	125.362	146.211
3d	102.9	141.333	80.587	76.292	79.342	95.35	89.572	114.271	81.802	103.297	96.24	90.999	106.14	115.578	99.929	68.352	72.651	69.385	71.914	70.676	69.423	62.473	70.676	64.215	66.08	61.432	69.793	71.69	68.494	76.327	110.955	145.046	146.211	146.891	128.534	121.597	127.471	148.048	145.046	137.495	140.006	118.667	129.106	131.724	124.636	141.961	160.022	141.333	152.747
Bonferroni's multiple comparisons test	Mean Diff.	95.00% CI of diff.	Significant?	Summary	Adjusted P Value			Bonferroni's multiple comparisons test	Mean Diff.	95.00% CI of diff.	Significant?	Summary	Adjusted P Value
2d								2d
empty vs. empty + shCDK1	33.83	23.56 to 44.10	Yes	****	<0.0001			empty + shCDK1 vs. empty	-33.83	-44.10 to -23.56	Yes	****	<0.0001
empty vs. TFCP2L1 + shCDK1	-33.97	-44.24 to -23.70	Yes	****	<0.0001			empty + shCDK1 vs. TFCP2L1 + shCDK1	-67.8	-78.07 to -57.53	Yes	****	<0.0001
empty vs. TFCP2L1	-46.32	-56.58 to -36.05	Yes	****	<0.0001			empty + shCDK1 vs. TFCP2L1	-80.15	-90.42 to -69.88	Yes	****	<0.0001
3d								3d
empty vs. empty + shCDK1	29.34	19.07 to 39.60	Yes	****	<0.0001			empty + shCDK1 vs. empty	-29.34	-39.60 to -19.07	Yes	****	<0.0001
empty vs. TFCP2L1 + shCDK1	-35.19	-45.45 to -24.92	Yes	****	<0.0001			empty + shCDK1 vs. TFCP2L1 + shCDK1	-64.52	-74.79 to -54.26	Yes	****	<0.0001
empty vs. TFCP2L1	-59.98	-70.25 to -49.72	Yes	****	<0.0001			empty + shCDK1 vs. TFCP2L1	-89.32	-99.59 to -79.05	Yes	****	<0.0001
[truncated: 11 more columns]

## Sheet: Fig 6C
n=5
shCTR + empty	shCDK1 + empty	shCDK1 + TFCP2L1	shCTR + TFCP2L1
16	7	32	38
14	5	33	42
14	6	32	40
15	5	35	41
14	4	34	43
Bonferroni's multiple comparisons test	Mean Diff.	95.00% CI of diff.	Significant?	Summary	Adjusted P Value
shCTR + empty vs. shCDK1 + empty	9.2	6.595 to 11.81	Yes	****	<0.0001
shCTR + empty vs. shCDK1 + TFCP2L1	-18.6	-21.21 to -15.99	Yes	****	<0.0001
shCTR + empty vs. shCTR + TFCP2L1	-26.2	-28.81 to -23.59	Yes	****	<0.0001
shCDK1 + empty vs. shCDK1 + TFCP2L1	-27.8	-30.41 to -25.19	Yes	****	<0.0001
shCDK1 + empty vs. shCTR + TFCP2L1	-35.4	-38.01 to -32.79	Yes	****	<0.0001
shCDK1 + TFCP2L1 vs. shCTR + TFCP2L1	-7.6	-10.21 to -4.995	Yes	****	<0.0001

## Sheet: Fig 6H
n=6
T24
	empty						TFCP2L1-WT						TFCP2L1-T177A						TFCP2L1-T177E
3	69.392	63.206	57.52	60.329	59.044	64.822	129.403	122.348	124.634	132.966	126.147	126.59	32.325	30.434	30.294	27.581	26.661	35.919	107.958	110.68	104.355	107.708	117.239	106.289
4	92.542	96.177	97.617	91.22	83.006	85.446	146.492	138.495	152.611	132.382	141.598	142.341	55.036	68.71	66.603	67.446	61.294	58.941	130.25	118.457	113.464	120.433	125.24	125.897
5	130.392	145.279	132.518	133.255	133.135	140.46	189.683	189.646	196.053	185.164	184.521	196.378	61.4	57.271	59.54	57.306	61.221	65.123	174.929	168.861	162.265	153.574	153.574	176.604
6	153.209	140.801	146.113	151.083	159.812	141.989	301.48	304.026	297.899	281.556	300.088	283.669	63.64	70.036	91.22	81.707	76.217	81.884	239.282	225.4	235.372	233.773	261.123	251.73
7	166.712	173.623	171.735	186.51	182.8	168.244	348.08	343.433	328.824	323.839	350.043	335.722	67.956	79.101	76.007	85.147	77.104	82.006	293.859	288.522	269.674	290.58	280.104	262.322
HT1197
	empty						TFCP2L1-WT						TFCP2L1-T177A						TFCP2L1-T177E
3	90.471	85.392	86.215	81.049	86.551	91.088	105.36	104.202	115.434	110.802	107.618	112.112	70.293	72.281	71.113	66.47	69.289	69.931	123.741	123.772	122.197	129.468	128.763	124.535
4	103.788	107.713	97.309	96.135	102.396	106.668	140.186	137.058	147.872	142.161	145.309	148.216	86.122	86.145	95.713	79.404	84.481	85.053	161.605	163.31	164.056	166.589	164.361	161.199
5	141.651	145.726	132.88	154.042	152.794	142.506	202.299	188.621	196.977	205.801	194.805	192.131	105.948	105.361	93.941	90.708	86.585	116.4	222.04	220.361	216.212	217.607	216.18	218.662
6	152.03	166.012	156.311	152.315	176.006	167.908	240.969	246.816	243.403	242.844	257.218	242.396	114.202	128.701	125.936	123.968	132.136	124.234	263.791	265.37	260.526	262.086	261.677	270.32
7	184.556	185.756	186.377	195.114	191.167	195.888	276.251	268.418	278.27	252.524	272.341	273.959	133.843	141.683	142.352	151.013	146.185	143.056	292.221	291.105	286.641	290.591	283.361	285.145
RT4
	empty						TFCP2L1-WT						TFCP2L1-T177A						TFCP2L1-T177E
3	110.739	112.23	109.634	98.097	114.736	126.688	188.232	180.646	194.708	198.787	198.214	186.409	62.254	59.044	66.946	64.883	65.456	56.772	161.339	165.124	157.925	175.798	159.894	168.639
4	131.027	142.673	133.704	138.596	131.325	133.998	213.284	208.214	226.282	190.685	195.669	208.568	88.204	93.381	98.721	80.087	92.616	86.461	184.33	189.738	184.402	186.995	188.265	181.216
5	152.094	173.379	169.706	164.438	155.589	172.537	255.089	235.951	265.949	272.265	257.389	244.178	110.955	106.165	104.392	96.046	102.528	99.849	224.287	235.2	221.899	237.015	244.074	212.318
6	191.002	197.293	181.573	190.125	204.414	188.534	290.131	280.317	280.273	283.552	284.763	284.528	107.942	115.969	113.2	115.778	104.52	101.467	279.173	262.683	255.089	261.173	263.613	261.364
7	195.382	203.703	203.284	216.004	200.311	207.611	340.512	336.534	339.173	367.042	347.232	332.962	125.409	124.522	128.622	123.857	123.799	123.548	327.593	329.797	317.033	320.247	329.811	322.617
T24								HT1197								RT4
Bonferroni's multiple comparisons test	Mean Diff.	95.00% CI of diff.	Significant?	Summary	Adjusted P Value			Bonferroni's multiple comparisons test	Mean Diff.	95.00% CI of diff.	Significant?	Summary	Adjusted P Value			Bonferroni's multiple comparisons test	Mean Diff.	95.00% CI of diff.	Significant?	Summary	Adjusted P Value
3								3								3
TFCP2L1-WT vs. empty	64.63	50.40 to 78.86	Yes	****	<0.0001			TFCP2L1-WT vs. empty	22.46	11.49 to 33.43	Yes	****	<0.0001			TFCP2L1-WT vs. empty	79.15	64.31 to 93.98	Yes	****	<0.0001
TFCP2L1-T177A vs. empty	-31.85	-46.08 to -17.62	Yes	****	<0.0001			TFCP2L1-T177A vs. empty	-16.9	-27.87 to -5.931	Yes	****	<0.0001			TFCP2L1-T177A vs. empty	-49.46	-64.30 to -34.63	Yes	****	<0.0001
TFCP2L1-T177E vs. empty	46.65	32.42 to 60.89	Yes	****	<0.0001			TFCP2L1-T177E vs. empty	38.62	27.65 to 49.59	Yes	****	<0.0001			TFCP2L1-T177E vs. empty	52.77	37.93 to 67.60	Yes	****	<0.0001
TFCP2L1-T177A vs. TFCP2L1-WT	-96.48	-110.7 to -82.25	Yes	****	<0.0001			TFCP2L1-T177A vs. TFCP2L1-WT	-39.36	-50.33 to -28.39	Yes	****	<0.0001			TFCP2L1-T177A vs. TFCP2L1-WT	-128.6	-143.4 to -113.8	Yes	****	<0.0001
TFCP2L1-T177E vs. TFCP2L1-WT	-17.98	-32.21 to -3.743	Yes	**	0.0027			TFCP2L1-T177E vs. TFCP2L1-WT	16.16	5.191 to 27.12	Yes	***	0.0002			TFCP2L1-T177E vs. TFCP2L1-WT	-26.38	-41.21 to -11.55	Yes	****	<0.0001
TFCP2L1-T177E vs. TFCP2L1-T177A	78.5	64.27 to 92.74	Yes	****	<0.0001			TFCP2L1-T177E vs. TFCP2L1-T177A	55.52	44.55 to 66.48	Yes	****	<0.0001			TFCP2L1-T177E vs. TFCP2L1-T177A	102.2	87.39 to 117.1	Yes	****	<0.0001
4								4								4
TFCP2L1-WT vs. empty	51.32	37.09 to 65.55	Yes	****	<0.0001			TFCP2L1-WT vs. empty	41.13	30.17 to 52.10	Yes	****	<0.0001			TFCP2L1-WT vs. empty	71.9	57.06 to 86.73	Yes	****	<0.0001
TFCP2L1-T177A vs. empty	-28	-42.23 to -13.76	Yes	****	<0.0001			TFCP2L1-T177A vs. empty	-16.18	-27.15 to -5.215	Yes	***	0.0002			TFCP2L1-T177A vs. empty	-45.31	-60.14 to -30.47	Yes	****	<0.0001
TFCP2L1-T177E vs. empty	31.29	17.06 to 45.52	Yes	****	<0.0001			TFCP2L1-T177E vs. empty	61.19	50.22 to 72.15	Yes	****	<0.0001			TFCP2L1-T177E vs. empty	50.6	35.77 to 65.44	Yes	****	<0.0001
TFCP2L1-T177A vs. TFCP2L1-WT	-79.31	-93.55 to -65.08	Yes	****	<0.0001			TFCP2L1-T177A vs. TFCP2L1-WT	-57.31	-68.28 to -46.35	Yes	****	<0.0001			TFCP2L1-T177A vs. TFCP2L1-WT	-117.2	-132.0 to -102.4	Yes	****	<0.0001
TFCP2L1-T177E vs. TFCP2L1-WT	-20.03	-34.26 to -5.796	Yes	***	0.0005			TFCP2L1-T177E vs. TFCP2L1-WT	20.05	9.086 to 31.02	Yes	****	<0.0001			TFCP2L1-T177E vs. TFCP2L1-WT	-21.29	-36.13 to -6.458	Yes	***	0.0003
TFCP2L1-T177E vs. TFCP2L1-T177A	59.29	45.05 to 73.52	Yes	****	<0.0001			TFCP2L1-T177E vs. TFCP2L1-T177A	77.37	66.40 to 88.33	Yes	****	<0.0001			TFCP2L1-T177E vs. TFCP2L1-T177A	95.91	81.08 to 110.7	Yes	****	<0.0001
5								5								5
TFCP2L1-WT vs. empty	54.4	40.17 to 68.63	Yes	****	<0.0001			TFCP2L1-WT vs. empty	51.84	40.87 to 62.81	Yes	****	<0.0001			TFCP2L1-WT vs. empty	90.51	75.68 to 105.3	Yes	****	<0.0001
TFCP2L1-T177A vs. empty	-75.53	-89.76 to -61.30	Yes	****	<0.0001			TFCP2L1-T177A vs. empty	-45.11	-56.08 to -34.14	Yes	****	<0.0001			TFCP2L1-T177A vs. empty	-61.3	-76.14 to -46.47	Yes	****	<0.0001
TFCP2L1-T177E vs. empty	29.13	14.89 to 43.36	Yes	****	<0.0001			TFCP2L1-T177E vs. empty	73.58	62.61 to 84.54	Yes	****	<0.0001			TFCP2L1-T177E vs. empty	64.51	49.67 to 79.34	Yes	****	<0.0001
TFCP2L1-T177A vs. TFCP2L1-WT	-129.9	-144.2 to -115.7	Yes	****	<0.0001			TFCP2L1-T177A vs. TFCP2L1-WT	-96.95	-107.9 to -85.98	Yes	****	<0.0001			TFCP2L1-T177A vs. TFCP2L1-WT	-151.8	-166.6 to -137.0	Yes	****	<0.0001
TFCP2L1-T177E vs. TFCP2L1-WT	-25.27	-39.51 to -11.04	Yes	****	<0.0001			TFCP2L1-T177E vs. TFCP2L1-WT	21.74	10.77 to 32.70	Yes	****	<0.0001			TFCP2L1-T177E vs. TFCP2L1-WT	-26	-40.84 to -11.17	Yes	****	<0.0001
TFCP2L1-T177E vs. TFCP2L1-T177A	104.7	90.42 to 118.9	Yes	****	<0.0001			TFCP2L1-T177E vs. TFCP2L1-T177A	118.7	107.7 to 129.7	Yes	****	<0.0001			TFCP2L1-T177E vs. TFCP2L1-T177A	125.8	111.0 to 140.6	Yes	****	<0.0001
6								6								6
TFCP2L1-WT vs. empty	146	131.7 to 160.2	Yes	****	<0.0001			TFCP2L1-WT vs. empty	83.84	72.88 to 94.81	Yes	****	<0.0001			TFCP2L1-WT vs. empty	91.77	76.94 to 106.6	Yes	****	<0.0001
TFCP2L1-T177A vs. empty	-71.38	-85.62 to -57.15	Yes	****	<0.0001			TFCP2L1-T177A vs. empty	-36.9	-47.87 to -25.93	Yes	****	<0.0001			TFCP2L1-T177A vs. empty	-82.34	-97.18 to -67.51	Yes	****	<0.0001
TFCP2L1-T177E vs. empty	92.28	78.05 to 106.5	Yes	****	<0.0001			TFCP2L1-T177E vs. empty	102.2	91.23 to 113.2	Yes	****	<0.0001			TFCP2L1-T177E vs. empty	71.69	56.86 to 86.53	Yes	****	<0.0001
TFCP2L1-T177A vs. TFCP2L1-WT	-217.3	-231.6 to -203.1	Yes	****	<0.0001			TFCP2L1-T177A vs. TFCP2L1-WT	-120.7	-131.7 to -109.8	Yes	****	<0.0001			TFCP2L1-T177A vs. TFCP2L1-WT	-174.1	-188.9 to -159.3	Yes	****	<0.0001
TFCP2L1-T177E vs. TFCP2L1-WT	-53.67	-67.91 to -39.44	Yes	****	<0.0001			TFCP2L1-T177E vs. TFCP2L1-WT	18.35	7.387 to 29.32	Yes	****	<0.0001			TFCP2L1-T177E vs. TFCP2L1-WT	-20.08	-34.91 to -5.244	Yes	***	0.0009
TFCP2L1-T177E vs. TFCP2L1-T177A	163.7	149.4 to 177.9	Yes	****	<0.0001			TFCP2L1-T177E vs. TFCP2L1-T177A	139.1	128.1 to 150.1	Yes	****	<0.0001			TFCP2L1-T177E vs. TFCP2L1-T177A	154	139.2 to 168.9	Yes	****	<0.0001
7								7								7
TFCP2L1-WT vs. empty	163.4	149.2 to 177.6	Yes	****	<0.0001			TFCP2L1-WT vs. empty	80.48	69.52 to 91.45	Yes	****	<0.0001			TFCP2L1-WT vs. empty	139.5	124.7 to 154.4	Yes	****	<0.0001
TFCP2L1-T177A vs. empty	-97.05	-111.3 to -82.82	Yes	****	<0.0001			TFCP2L1-T177A vs. empty	-46.79	-57.75 to -35.82	Yes	****	<0.0001			TFCP2L1-T177A vs. empty	-79.42	-94.26 to -64.59	Yes	****	<0.0001
TFCP2L1-T177E vs. empty	105.9	91.67 to 120.1	Yes	****	<0.0001			TFCP2L1-T177E vs. empty	98.37	87.40 to 109.3	Yes	****	<0.0001			TFCP2L1-T177E vs. empty	120.1	105.3 to 135.0	Yes	****	<0.0001
TFCP2L1-T177A vs. TFCP2L1-WT	-260.4	-274.7 to -246.2	Yes	****	<0.0001			TFCP2L1-T177A vs. TFCP2L1-WT	-127.3	-138.2 to -116.3	Yes	****	<0.0001			TFCP2L1-T177A vs. TFCP2L1-WT	-218.9	-233.8 to -204.1	Yes	****	<0.0001
TFCP2L1-T177E vs. TFCP2L1-WT	-57.48	-71.71 to -43.25	Yes	****	<0.0001			TFCP2L1-T177E vs. TFCP2L1-WT	17.88	6.917 to 28.85	Yes	****	<0.0001			TFCP2L1-T177E vs. TFCP2L1-WT	-19.39	-34.23 to -4.558	Yes	**	0.0016
TFCP2L1-T177E vs. TFCP2L1-T177A	203	188.7 to 217.2	Yes	****	<0.0001			TFCP2L1-T177E vs. TFCP2L1-T177A	145.2	134.2 to 156.1	Yes	****	<0.0001			TFCP2L1-T177E vs. TFCP2L1-T177A	199.6	184.7 to 214.4	Yes	****	<0.0001

## Sheet: Fig 6I
n=4
T24								HT1197								RT4
empty	TFCP2L1-WT	TFCP2L1-T177A	TFCP2L1-T177E					empty	TFCP2L1-WT	TFCP2L1-T177A	TFCP2L1-T177E					empty	TFCP2L1-WT	TFCP2L1-T177A	TFCP2L1-T177E
8	16	5	12					6	15	3	11					10	21	6	17
8	14	3	13					7	15	4	11					12	19	5	15
7	16	5	10					7	12	3	9					9	22	5	18
8	14	6	9					5	13	3	7					7	20	4	13
Bonferroni's multiple comparisons test	Mean Diff.	95.00% CI of diff.	Significant?	Summary	Adjusted P Value			Bonferroni's multiple comparisons test	Mean Diff.	95.00% CI of diff.	Significant?	Summary	Adjusted P Value			Bonferroni's multiple comparisons test	Mean Diff.	95.00% CI of diff.	Significant?	Summary	Adjusted P Value
empty vs. TFCP2L1-WT	-7.25	-10.09 to -4.408	Yes	****	<0.0001			empty vs. TFCP2L1-WT	-7.5	-10.47 to -4.533	Yes	****	<0.0001			empty vs. TFCP2L1-WT	-11	-14.79 to -7.206	Yes	****	<0.0001
empty vs. TFCP2L1-T177A	3	0.1582 to 5.842	Yes	*	0.0361			empty vs. TFCP2L1-T177A	3	0.03343 to 5.967	Yes	*	0.0468			empty vs. TFCP2L1-T177A	4.5	0.7064 to 8.294	Yes	*	0.0169
empty vs. TFCP2L1-T177E	-3.25	-6.092 to -0.4082	Yes	*	0.0217			empty vs. TFCP2L1-T177E	-3.25	-6.217 to -0.2834	Yes	*	0.0286			empty vs. TFCP2L1-T177E	-6.25	-10.04 to -2.456	Yes	**	0.0013
TFCP2L1-WT vs. TFCP2L1-T177A	10.25	7.408 to 13.09	Yes	****	<0.0001			TFCP2L1-WT vs. TFCP2L1-T177A	10.5	7.533 to 13.47	Yes	****	<0.0001			TFCP2L1-WT vs. TFCP2L1-T177A	15.5	11.71 to 19.29	Yes	****	<0.0001
TFCP2L1-T177A vs. TFCP2L1-T177E	-6.25	-9.092 to -3.408	Yes	****	<0.0001			TFCP2L1-T177A vs. TFCP2L1-T177E	-6.25	-9.217 to -3.283	Yes	***	0.0001			TFCP2L1-T177A vs. TFCP2L1-T177E	-10.75	-14.54 to -6.956	Yes	****	<0.0001

## Sheet: Fig 6J
n=6
T24								HT1197								RT4
empty	TFCP2L1-WT	TFCP2L1-T177A	TFCP2L1-T177E					empty	TFCP2L1-WT	TFCP2L1-T177A	TFCP2L1-T177E					empty	TFCP2L1-WT	TFCP2L1-T177A	TFCP2L1-T177E
55	134	27	114					95	350	40	170					120	350	35	250
61	157	25	132					87	312	33	156					145	350	43	280
54	155	38	112					91	335	27	145					110	382	31	315
65	161	34	141					75	285	25	168					115	370	35	275
71	155	24	107					88	307	35	187					124	385	35	335
61	145	28	119					93	328	45	155					131	320	45	218
Bonferroni's multiple comparisons test	Mean Diff.	95.00% CI of diff.	Significant?	Summary	Adjusted P Value			Bonferroni's multiple comparisons test	Mean Diff.	95.00% CI of diff.	Significant?	Summary	Adjusted P Value			Bonferroni's multiple comparisons test	Mean Diff.	95.00% CI of diff.	Significant?	Summary	Adjusted P Value
empty vs. TFCP2L1-WT	-90	-105.6 to -74.44	Yes	****	<0.0001			empty vs. TFCP2L1-WT	-231.3	-256.0 to -206.6	Yes	****	<0.0001			empty vs. TFCP2L1-WT	-235.3	-278.3 to -192.3	Yes	****	<0.0001
empty vs. TFCP2L1-T177A	31.83	16.27 to 47.40	Yes	****	<0.0001			empty vs. TFCP2L1-T177A	54	29.30 to 78.70	Yes	****	<0.0001			empty vs. TFCP2L1-T177A	86.83	43.83 to 129.8	Yes	****	<0.0001
empty vs. TFCP2L1-T177E	-59.67	-75.23 to -44.10	Yes	****	<0.0001			empty vs. TFCP2L1-T177E	-75.33	-100.0 to -50.63	Yes	****	<0.0001			empty vs. TFCP2L1-T177E	-154.7	-197.7 to -111.7	Yes	****	<0.0001
TFCP2L1-WT vs. TFCP2L1-T177A	121.8	106.3 to 137.4	Yes	****	<0.0001			TFCP2L1-WT vs. TFCP2L1-T177A	285.3	260.6 to 310.0	Yes	****	<0.0001			TFCP2L1-WT vs. TFCP2L1-T177A	322.2	279.2 to 365.2	Yes	****	<0.0001
TFCP2L1-WT vs. TFCP2L1-T177E	30.33	14.77 to 45.90	Yes	****	<0.0001			TFCP2L1-WT vs. TFCP2L1-T177E	156	131.3 to 180.7	Yes	****	<0.0001			TFCP2L1-WT vs. TFCP2L1-T177E	80.67	37.67 to 123.7	Yes	***	0.0001
TFCP2L1-T177A vs. TFCP2L1-T177E	-91.5	-107.1 to -75.94	Yes	****	<0.0001			TFCP2L1-T177A vs. TFCP2L1-T177E	-129.3	-154.0 to -104.6	Yes	****	<0.0001			TFCP2L1-T177A vs. TFCP2L1-T177E	-241.5	-284.5 to -198.5	Yes	****	<0.0001
