# Supplementary material for: Phosphorylation of TFCP2L1 by CDK1 is required for stem cell pluripotency and bladder carcinogenesis
Source: EMBO Mol Med. 2019 Nov 11;12(1):e10880. doi: 10.15252/emmm.201910880 (PMC6949511; doi:10.15252/emmm.201910880)
Supplement: Supplementary file 13 — Source Data for Figure 7 [file EMMM-12-e10880-s011.zip › Heoetal_Source_data_fig7/Heoetal_Source_data_Fig_7.xlsx]

## Sheet: Fig 7C
n=14
Sham	empty	TFCP2L1-WT	TFCP2L1-177A	TFCP2L1-177E	shTFCP2L1_#1
0.0303	0.0852	0.1841	0.0415	0.1245	0.0404
0.0375	0.0586	0.1528	0.0319	0.1175	0.0289
0.0428	0.0583	0.1594	0.0297	0.1016	0.0391
0.0382	0.0515	0.1083	0.0245	0.083	0.0417
0.0286	0.0543	0.1035	0.0226	0.0788	0.0285
0.0219	0.0483	0.0862	0.0228	0.077	0.0287
0.0215	0.0485	0.0913	0.0216	0.0694	0.025
0.023	0.05	0.1162	0.0223	0.0795	0.0233
0.0363	0.0475	0.0951	0.0223	0.0821	0.018
0.0312	0.0416	0.0917	0.0281	0.0655	0.0261
0.0365	0.0414	0.1231	0.0245	0.0799	0.0276
0.035	0.0418	0.0922	0.0251	0.0881	0.0242
0.04015	0.05845	0.1301	0.0308	0.10955	0.0404
0.0334	0.0529	0.1059	0.02355	0.0809	0.0286
Bonferroni's multiple comparisons test	Mean Diff.	95.00% CI of diff.	Significant?	Summary	Adjusted P Value
Sham vs. empty	-0.02014	-0.03800 to -0.002288	Yes	*	0.0152
Sham vs. TFCP2L1-WT	-0.08454	-0.1024 to -0.06668	Yes	****	<0.0001
Sham vs. TFCP2L1-177A	0.006079	-0.01178 to 0.02393	No	ns	>0.9999
Sham vs. TFCP2L1-177E	-0.05579	-0.07364 to -0.03793	Yes	****	<0.0001
Sham vs. shTFCP2L1_#1	0.002561	-0.01529 to 0.02042	No	ns	>0.9999
empty vs. TFCP2L1-WT	-0.0644	-0.08225 to -0.04654	Yes	****	<0.0001
empty vs. TFCP2L1-177A	0.02622	0.008366 to 0.04408	Yes	***	0.0004
empty vs. TFCP2L1-177E	-0.03564	-0.05350 to -0.01779	Yes	****	<0.0001
empty vs. shTFCP2L1_#1	0.0227	0.004849 to 0.04056	Yes	**	0.0036
TFCP2L1-WT vs. TFCP2L1-177A	0.09062	0.07276 to 0.1085	Yes	****	<0.0001
TFCP2L1-WT vs. TFCP2L1-177E	0.02875	0.01090 to 0.04661	Yes	****	<0.0001
TFCP2L1-WT vs. shTFCP2L1_#1	0.0871	0.06924 to 0.1050	Yes	****	<0.0001
TFCP2L1-177A vs. TFCP2L1-177E	-0.06186	-0.07972 to -0.04401	Yes	****	<0.0001
TFCP2L1-177A vs. shTFCP2L1_#1	-0.003518	-0.02137 to 0.01434	No	ns	>0.9999
TFCP2L1-177E vs. shTFCP2L1_#1	0.05835	0.04049 to 0.07620	Yes	****	<0.0001
